# Supplementary material for: Prediction of Potential Cancer-Risk Regions Based on Transcriptome Data: Towards a Comprehensive View
Source: PLoS One. 2014 May 5;9(5):e96320. doi: 10.1371/journal.pone.0096320 (PMC4010480; doi:10.1371/journal.pone.0096320)
Supplement: Table S11 — Details of EST libraries used for DDD and EST-SSR analysis (Each Library ID cell has hyperlink to NCBI Unigene library). (XLSX) [file pone.0096320.s017.xlsx]

## Sheet: Table S11
Table S11 Details of EST libraries used for DDD and EST-SSR analysis (Each Library ID cell has hyperlink to NCBI Unigene library)
Library ID	Library name	Tissue	EST number	Pool
298	Soares breast 3NbHBst	Breast-Mammary gland (Normal)	6846	A
278	Soares breast 2NbHBst	Breast-Mammary gland (Normal)	1646	A
6982	MAMMA1	Breast-Mammary gland (Normal)	4352	A
18305	BEAST2	Breast-Mammary gland (Normal)	2536	A
4794	BN0070	Breast-Mammary gland (Normal)	1324	A
4761	BN0034	Breast-Mammary gland (Normal)	625	A
4769	BN0042	Breast-Mammary gland (Normal)	728	A
2920	BN0005	Breast-Mammary gland (Normal)	460	A
8582	NIH_MGC_87	Breast-Mammary gland (Tumor)	17695	B
18475	TBAES2	Breast-Mammary gland (Tumor)	8221	B
18544	UTERU3	endometrium-Uterine (Normal)	18857	A
16443	Sugano cDNA library, uterus	endometrium-Uterine (Normal)	5119	A
474	Soares_pregnant_uterus_NbHPU	endometrium-Uterine (Normal)	28482	A
1462	NCI_CGAP_Ut2	endometrium-Uterine (Tumor)	13235	B
1464	NCI_CGAP_Ut4	endometrium-Uterine (Tumor)	15462	B
6986	NIH_MGC_46	endometrium-Uterine (Tumor)	10107	B
5444	NIH_MGC_44	endometrium-Uterine (Tumor)	10228	B
18531	TUTER2	endometrium-Uterine (Tumor)	2484	B
10196	NIH_MGC_125	Ovary (Normal)	4391	A
18421	NOVAR2	Ovary (Normal)	2287	A
253	Stratagene ovary (#937217)	Ovary-Ovarian tumor (Tumor)	2277	A
1454	NCI_CGAP_Ov23	Ovary-Ovarian tumor (Tumor)	5749	B
6998	OVARC1	Ovary-Ovarian tumor (Tumor)	3631	B
18469	PROST2	prostate (Normal)	16366	A
1410	NCI_CGAP_Pr28	prostate (Normal)	25927	A
6831	NIH_MGC_60	prostate (Cancer)	6774	B
14129	NIH_MGC_210	prostate (Cancer)	7987	B
575	NCI_CGAP_Pr3	prostate (Cancer)	3307	B
8585	NIH_MGC_91	prostate (Cancer)	8284	B
8834	NIH_MGC_40	prostate (Cancer)	15627	B
18517	TESTI4	Testis (Normal)	43488	A
16441	Sugano cDNA library, testis	Testis (Normal)	2983	A
6762	NIH_MGC_82	Testis (Normal)	7338	A
6994	NT2RP2	Testis (Tumor)	11739	B
6995	NT2RP3	Testis (Tumor)	8644	B
18477	NT2RI3	Testis (Tumor)	8452	B
18478	NT2RP8	Testis (Tumor)	7364	B
18490	NT2RP7	Testis (Tumor)	16834	B
18350	COLON2	colon (Normal)	8157	A
1556	Barstead colon HPLRB7	colon (Normal)	5124	A
16425	Sugano cDNA library, rectum	colon (Normal)	3390	A
16385	Sugano cDNA library, colon	colon (Normal)	1817	A
882	NCI_CGAP_Co3	colon (Tumor-Colorectal tumor)	11936	B
1447	NCI_CGAP_Co14	colon (Tumor-Colorectal tumor)	7043	B
18488	STOMA2	Stomach(Normal)	8585	A
10316	S14K402	Stomach(Normal)	5746	A
10305	S7SNU719	Stomach(gastrointestinal tumor)	2778	B
10314	S13KMS5	Stomach(gastrointestinal tumor)	5374	B
10324	S21SNU520	Stomach(gastrointestinal tumor)	5890	B
18893	Human liver regeneration after partial hepatectomy	Liver (Normal)	30476	A
5601	GLC	Liver (Normal)	13104	A
6533	GKC	Liver (Tumor)	12653	B
8584	NIH_MGC_90	Liver (Tumor)	13384	B
9631	NIH_MGC_100	Liver (Tumor)	13735	B
12538	L15CKK1	Liver (Tumor)	4304	B
16960	Homo sapiens pancreatic islet	Pancreas (Normal)	13661	A
8840	HR85 islet	Pancreas (Normal)	59168	A
9885	NIH_MGC_110	Pancreas (pancreatic tumor)	14428	B
5609	NIH_MGC_70	Pancreas (pancreatic tumor)	14577	B
1460	NCI_CGAP_Pan1	Pancreas (pancreatic tumor)	21686	B
5551	NIH_MGC_39	Pancreas (pancreatic tumor)	6253	B
493	Stratagene pancreas (#937208)	Pancreas (pancreatic tumor)	5539	B
7245	NIH_MGC_42	Pancreas (pancreatic tumor)	9803	B
9721	NIH_MGC_114	Brain (Normal)	8329	A
18318	BRAWH3	Brain (Normal)	42439	A
17380	Human adult whole brain, large insert, pCMV expression library	Brain (Normal)	5778	A
300	Soares adult brain N2b5HB55Y	Brain (Normal)	6609	A
5949	NIH_MGC_57	Brain ( glioblastoma)	8119	B
1318	NCI_CGAP_Brn23	Brain ( glioblastoma)	21099	B
9528	NIH_MGC_98	Brain ( astrocytoma)	11723	B
18309	BNGH42	Brain ( neuroglioma)	7359	B
18358	IMR322	Brain ( neuroblastoma)	16576	B
18363	HLUNG2	Lung (Normal)	16064	A
10395	UI-CF-EC1	Lung (Normal)	12534	A
11912	UI-CF-FN0	Lung (Normal)	15659	A
10398	UI-CF-DU1	Lung (Normal)	11496	A
6834	NIH_MGC_77	Lung (Normal)	12388	A
5607	NIH_MGC_68	Lung (Tumor)	17422	B
5608	NIH_MGC_69	Lung (Tumor)	5800	B
7012	NIH_MGC_18	Lung (Tumor)	13845	B
1611	NCI_CGAP_Lu24	Lung (Tumor)	32257	B
