# Supplementary material for: Prediction of Potential Cancer-Risk Regions Based on Transcriptome Data: Towards a Comprehensive View
Source: PLoS One. 2014 May 5;9(5):e96320. doi: 10.1371/journal.pone.0096320 (PMC4010480; doi:10.1371/journal.pone.0096320)
Supplement: Table S12 — Frequency of altered probset for each chromosomal region (for probsets with at least 2 fold change) in each cancer. (XLSX) [file pone.0096320.s018.xlsx]

## Sheet: Table S12
Table S12 Frequency of altered probset for each chromosomal region (for probsets with at least 2 fold change) in each cancer. The numbers of altered genes in each region have been counted using an in-house developed python script (Suuplementary script).
	Breast cancer		Endometrial cancer		Ovarian cancer		Prostate cancer		Testicular Cancer		Colorectal cancer		Gastric cancer		Liver cancer		Pancreatic cancer		Brain cancer		Lung cancer
Chromosome loci	Down expressed	Over expressed	Down expressed	Over expressed	Down expressed	Over expressed	Down expressed	Over expressed	Down expressed	Over expressed	Down expressed	Over expressed	Down expressed	Over expressed	Down expressed	Over expressed	Down expressed	Over expressed	Down expressed	Over expressed	Down expressed	Over expressed
chr1: p11.2	0	0	0	2	5	2	1	0	2	1	0	1	0	1	0	2	0	0	0	1	0	1
chr1: p12	1	0	1	1	3	0	1	0	0	6	5	0	1	3	4	0	0	2	0	0	0	1
chr1: p13.1	1	3	2	1	1	4	0	0	0	10	1	0	0	0	0	5	1	0	0	0	2	4
chr1: p13.2	1	4	4	3	12	1	1	0	7	33	6	0	2	0	5	1	0	2	6	5	6	5
chr1: p13.3	2	3	8	6	11	5	5	1	8	18	2	1	3	1	2	5	1	0	1	5	8	3
chr1: p21.1	2	4	3	1	4	1	0	2	0	3	0	2	0	2	0	1	1	2	3	1	2	5
chr1: p21.2	6	1	5	1	9	1	0	0	4	7	0	0	1	1	0	1	0	0	0	2	4	0
chr1: p21.3	2	1	4	0	5	0	0	0	4	7	2	0	0	0	2	1	0	0	1	2	1	0
chr1: p22.1	6	0	7	0	12	2	0	1	11	11	1	1	0	0	2	1	0	0	1	2	6	4
chr1: p22.2	2	2	0	2	4	3	1	0	8	11	1	1	0	0	0	3	0	1	0	3	1	4
chr1: p22.3	1	2	5	2	12	1	0	3	11	16	5	0	0	1	0	2	0	1	4	1	7	9
chr1: p31.1	6	5	10	3	23	1	3	0	22	32	13	0	5	0	3	0	0	2	6	3	13	3
chr1: p31.2	0	0	0	1	0	1	0	0	0	2	0	0	0	0	0	1	0	0	0	0	0	1
chr1: p31.3	15	2	8	3	31	1	1	2	17	27	5	0	4	0	15	4	0	2	4	8	11	4
chr1: p32.1	4	0	1	0	0	2	1	1	4	2	0	1	0	0	2	0	0	0	1	0	1	2
chr1: p32.2	7	0	3	0	1	0	1	0	0	11	3	0	0	0	9	3	0	0	0	3	5	0
chr1: p32.3	3	2	7	4	18	6	1	4	4	39	1	3	0	0	4	6	0	0	5	1	1	7
chr1: p33	3	2	1	1	5	1	1	0	1	11	0	2	2	0	5	1	0	0	0	4	5	1
chr1: p34.1	3	1	0	6	5	6	0	1	5	24	2	1	0	0	0	1	0	1	0	0	2	6
chr1: p34.2	1	2	1	6	4	8	2	0	14	26	2	3	2	1	1	1	0	0	1	3	3	8
chr1: p34.3	3	5	2	3	6	3	1	1	10	39	1	0	1	1	1	2	0	0	1	2	8	6
chr1: p35.1	0	4	0	1	6	0	1	1	2	19	2	0	2	0	3	0	0	0	0	0	2	2
chr1: p35.2	0	2	3	1	3	1	0	0	3	9	0	0	0	0	0	0	0	0	1	3	0	1
chr1: p35.3	0	0	1	1	6	0	0	0	3	29	0	1	1	0	0	1	0	0	0	2	5	1
chr1: p36.11	2	6	3	6	14	9	0	0	7	43	4	2	0	0	4	4	0	2	4	2	8	6
chr1: p36.12	0	2	7	3	9	2	1	0	21	11	4	0	1	5	3	0	3	1	0	5	8	2
chr1: p36.13	0	2	5	0	9	1	4	1	8	7	3	1	3	1	9	0	0	0	4	2	1	4
chr1: p36.21	3	0	2	0	1	0	1	0	5	3	1	0	0	1	1	1	4	0	4	1	0	0
chr1: p36.22	3	5	2	1	7	3	2	0	12	11	0	1	0	0	2	0	0	0	2	2	3	3
chr1: p36.23	3	1	4	2	7	1	0	0	3	3	1	0	0	0	0	1	0	0	2	2	3	4
chr1: p36.31	0	1	1	1	1	1	0	0	2	1	0	0	0	2	0	0	0	0	0	0	1	0
chr1: p36.32	0	0	1	0	2	0	0	2	4	6	0	1	4	0	0	0	0	0	3	0	1	0
chr1: p36.33	0	4	3	2	5	7	0	0	12	4	0	1	0	2	0	0	0	0	3	1	1	1
chr1: q21.1	7	1	7	2	18	0	0	2	11	15	7	0	4	0	1	10	0	0	1	5	11	0
chr1: q21.2	2	7	1	3	3	4	2	3	9	13	0	0	2	3	0	11	0	0	3	2	5	8
chr1: q21.3	5	1	5	6	21	5	1	3	15	58	7	2	2	5	3	22	0	0	4	12	23	17
chr1: q22	2	4	0	4	3	10	1	1	9	24	0	2	2	0	0	18	0	2	1	4	3	6
chr1: q23.1	2	2	0	1	4	2	1	1	7	13	2	0	0	0	2	4	0	0	1	5	4	2
chr1: q23.2	3	2	3	3	5	1	2	0	2	10	3	0	1	0	3	3	0	0	0	3	3	4
chr1: q23.3	7	8	2	10	19	5	1	1	9	22	8	1	1	4	3	5	0	0	4	7	12	5
chr1: q24.1	0	2	0	1	2	1	0	0	0	7	1	1	0	0	0	2	0	0	0	1	1	1
chr1: q24.2	3	2	3	2	11	1	5	1	13	8	5	1	2	2	2	10	0	0	0	4	8	4
chr1: q24.3	3	2	2	3	1	0	0	2	2	12	0	0	2	2	1	5	0	0	2	0	4	1
chr1: q25.1	0	2	0	0	5	1	1	0	2	13	1	0	0	0	2	10	0	0	2	1	3	3
chr1: q25.2	4	1	5	2	12	0	2	0	5	12	3	0	0	0	3	3	0	0	0	3	3	1
chr1: q25.3	8	1	5	6	18	3	2	0	7	27	1	0	2	1	0	8	0	1	1	11	7	4
chr1: q31.1	2	0	3	1	5	0	1	0	4	5	0	0	0	0	1	1	0	2	1	2	2	0
chr1: q31.2	0	2	0	0	4	2	0	0	1	4	5	0	0	0	0	3	0	0	0	3	3	1
chr1: q31.3	1	0	2	4	9	2	1	0	6	4	6	1	0	1	6	4	0	1	0	5	5	2
chr1: q32.1	5	3	5	12	21	16	2	6	14	52	17	8	9	4	5	10	5	2	4	10	16	15
chr1: q32.2	4	7	1	1	7	1	2	0	2	14	2	2	1	1	4	4	0	4	4	1	11	8
chr1: q32.3	3	0	1	5	3	2	0	0	0	20	1	5	0	3	0	12	2	0	0	0	2	2
chr1: q41	1	2	3	5	15	6	1	0	7	26	5	2	3	2	0	11	1	1	2	5	7	9
chr1: q42.11	0	0	0	1	1	0	0	0	0	5	0	0	0	0	0	3	0	0	0	0	0	0
chr1: q42.12	1	2	3	2	2	0	0	0	2	12	0	1	0	1	0	3	0	0	2	1	0	4
chr1: q42.13	4	0	1	4	1	3	1	0	0	18	0	0	0	0	0	3	0	0	1	1	1	4
chr1: q42.2	0	2	1	2	7	2	0	2	1	12	1	1	2	2	0	7	0	1	1	1	1	5
chr1: q42.3	2	1	2	1	8	0	1	0	6	9	0	0	2	0	1	6	1	0	0	3	1	2
chr1: q43	0	3	5	1	10	0	2	0	14	20	4	0	3	0	6	5	0	1	2	2	2	5
chr1: q44	2	6	3	1	8	1	2	0	7	29	1	2	0	3	0	5	0	0	2	1	1	4
chr10: p11.1	0	0	3	0	3	0	0	0	2	2	0	0	0	0	0	0	0	0	1	0	0	0
chr10: p11.21	0	0	0	0	1	0	1	1	7	0	0	0	0	0	0	0	0	0	0	2	2	2
chr10: p11.22	1	1	4	2	2	0	0	0	13	0	3	0	0	1	1	2	0	0	2	1	3	1
chr10: p11.23	1	1	1	1	4	0	0	0	7	4	1	0	0	1	0	1	0	0	5	0	5	1
chr10: p12.1	1	2	5	1	5	4	0	0	3	11	0	1	0	0	0	6	0	0	2	2	1	4
chr10: p12.2	0	0	2	3	3	0	0	0	1	2	0	0	0	0	0	3	0	0	0	0	2	1
chr10: p12.31	2	6	3	0	12	1	0	0	10	6	0	3	0	3	3	1	0	0	2	2	4	0
chr10: p12.33	1	0	1	0	4	0	0	1	1	2	3	0	0	0	0	2	0	0	1	2	2	0
chr10: p13	3	1	6	2	6	5	0	0	17	13	6	1	4	0	1	2	0	0	9	1	8	3
chr10: p14	11	4	2	2	13	1	0	1	9	11	1	0	1	0	1	1	0	0	4	2	12	0
chr10: p15.1	6	2	0	3	5	0	0	2	12	5	4	0	5	0	2	0	0	3	1	5	7	12
chr10: p15.2	0	0	0	1	0	1	0	0	2	0	0	0	0	0	0	0	0	0	0	0	0	1
chr10: p15.3	0	0	2	0	2	1	0	0	5	0	0	0	0	0	0	4	0	0	1	0	0	0
chr10: q11.21	2	1	3	0	4	3	0	3	4	8	2	0	1	0	2	1	0	0	2	3	5	0
chr10: q11.22	2	1	0	0	5	0	0	0	2	0	0	0	0	0	0	0	0	0	0	0	2	0
chr10: q11.23	1	0	0	1	2	0	0	2	1	2	2	0	2	0	2	0	0	0	1	0	2	0
chr10: q21.1	2	0	1	1	6	1	1	0	9	7	1	0	0	3	2	7	0	1	6	2	2	2
chr10: q21.2	4	2	1	4	2	3	1	2	9	5	3	2	0	0	2	3	0	0	8	1	3	4
chr10: q21.3	2	1	3	3	10	1	0	0	16	7	4	0	3	1	4	5	0	1	2	0	4	3
chr10: q22.1	0	7	1	4	8	2	2	1	8	8	2	1	0	1	1	2	0	0	4	2	9	6
chr10: q22.2	2	3	3	2	4	0	0	0	12	2	0	1	0	2	0	3	0	0	1	2	1	4
chr10: q22.3	3	3	1	1	8	1	2	0	10	1	2	0	0	0	1	1	0	0	1	0	6	4
chr10: q23.1	1	0	1	2	4	3	0	0	3	3	2	0	0	0	1	0	0	0	0	0	0	3
chr10: q23.2	4	1	1	1	5	0	4	0	4	4	3	0	0	0	3	0	0	0	3	0	6	0
chr10: q23.31	0	5	3	2	8	3	2	0	21	4	4	0	3	0	0	2	0	0	3	6	4	2
chr10: q23.32	0	1	4	1	4	1	1	0	7	1	2	0	0	0	1	1	0	0	1	0	1	0
chr10: q23.33	2	1	1	4	5	3	1	0	10	11	3	2	7	3	12	8	0	2	1	2	4	11
chr10: q24.1	1	4	2	4	4	0	0	0	4	12	3	0	0	0	0	1	0	1	4	4	3	2
chr10: q24.2	1	1	1	1	1	2	0	0	7	0	1	0	0	1	4	2	0	0	3	0	2	1
chr10: q24.31	1	2	4	2	4	1	0	1	4	3	0	5	0	0	0	0	0	0	0	0	0	2
chr10: q24.32	1	1	2	0	6	0	1	1	11	8	1	0	0	0	0	0	0	0	2	0	1	1
chr10: q24.33	0	0	0	0	3	0	0	0	5	5	0	0	0	0	0	1	0	0	1	2	2	1
chr10: q25.1	6	0	0	1	1	0	0	0	6	2	0	0	0	0	0	3	0	0	1	1	0	0
chr10: q25.2	3	0	5	1	9	0	0	0	9	5	7	0	0	0	0	3	1	2	0	1	2	1
chr10: q25.3	3	0	2	2	6	2	1	0	3	6	2	0	0	0	2	0	4	0	2	1	2	0
chr10: q26.11	1	1	1	0	6	0	1	0	4	1	0	0	2	0	0	2	0	0	1	0	4	1
chr10: q26.12	0	2	0	0	1	0	0	0	2	0	0	0	0	0	0	0	0	0	0	0	0	1
chr10: q26.13	1	2	8	0	4	2	0	1	2	18	4	0	0	2	2	2	1	1	2	0	3	1
chr10: q26.2	0	4	0	3	1	4	0	0	10	6	0	2	0	3	1	3	0	1	5	0	1	7
chr10: q26.3	2	0	4	0	1	1	1	1	1	7	0	0	0	0	4	1	0	0	1	0	1	2
chr11: p11.12	0	1	0	0	0	1	0	1	2	1	0	1	0	1	0	1	0	0	1	0	0	1
chr11: p11.2	1	3	4	2	8	3	0	0	9	29	1	0	0	1	1	5	0	0	0	2	4	5
chr11: p12	1	0	1	0	2	0	0	0	1	6	0	0	0	0	0	0	0	0	1	0	0	0
chr11: p13	9	6	5	10	13	8	0	4	24	11	2	2	1	0	6	4	1	0	4	9	4	7
chr11: p14.1	0	1	0	1	5	3	1	1	11	4	0	1	0	1	0	3	0	0	6	0	0	4
chr11: p14.2	0	2	0	0	0	1	0	2	2	1	0	0	0	0	1	0	0	0	0	3	3	0
chr11: p14.3	0	0	0	0	1	0	0	0	1	3	1	0	0	0	0	2	1	0	1	0	0	0
chr11: p15.1	2	0	1	4	11	2	1	1	9	8	2	1	0	0	3	5	1	0	2	3	2	4
chr11: p15.2	1	4	4	0	6	5	4	0	6	9	5	0	0	0	1	1	0	3	1	8	1	0
chr11: p15.3	2	6	0	2	15	0	0	0	18	1	0	0	0	0	0	0	0	0	5	0	3	1
chr11: p15.4	10	7	11	2	32	0	2	6	28	28	8	0	4	0	8	4	2	1	4	8	17	6
chr11: p15.5	1	5	5	1	3	5	3	0	6	9	3	2	5	4	5	0	1	0	1	2	5	4
chr11: q12.1	1	0	0	2	6	2	0	2	6	11	2	1	2	0	7	0	0	1	0	9	5	1
chr11: q12.2	1	1	0	1	10	1	1	0	3	5	16	3	2	0	7	4	0	0	1	11	15	3
chr11: q12.3	1	0	2	2	6	6	0	1	7	14	3	0	2	0	2	4	0	0	0	1	7	4
chr11: q13.1	7	2	8	5	19	2	0	0	36	18	1	2	0	5	3	4	0	2	3	2	16	5
chr11: q13.2	2	5	3	1	9	5	0	1	6	23	0	1	1	0	2	1	0	0	2	0	2	5
chr11: q13.3	1	1	4	0	3	7	2	1	5	7	1	1	1	0	1	0	0	0	1	0	2	4
chr11: q13.4	4	4	3	2	4	4	3	0	11	16	1	1	1	2	3	0	0	0	0	5	13	3
chr11: q13.5	1	1	0	0	1	2	3	1	4	7	1	1	1	1	2	3	0	0	0	0	1	4
chr11: q14.1	1	2	4	0	11	1	5	0	8	10	1	1	2	0	3	0	0	2	0	1	2	2
chr11: q14.2	4	0	1	3	6	0	0	0	17	1	1	0	0	1	0	2	0	0	4	1	4	1
chr11: q14.3	1	1	1	3	0	1	2	3	0	1	0	0	0	0	4	0	0	1	0	0	1	3
chr11: q21	4	1	4	0	9	0	0	2	17	11	1	0	0	0	0	2	0	0	3	3	1	2
chr11: q22.1	2	0	1	0	1	0	0	1	2	0	0	0	0	0	0	0	0	0	0	0	3	0
chr11: q22.2	1	3	1	3	2	4	0	0	2	0	0	5	0	3	0	1	0	1	0	0	2	6
chr11: q22.3	6	0	9	0	16	2	1	3	14	3	5	1	2	0	2	0	0	0	0	11	10	1
chr11: q23.1	3	1	5	4	9	0	2	1	4	5	6	0	3	0	2	2	0	0	3	1	3	4
chr11: q23.2	4	2	3	1	6	2	3	2	6	2	7	0	3	2	6	0	0	0	0	6	4	1
chr11: q23.3	6	10	3	4	12	12	1	4	18	15	5	1	0	4	11	6	2	2	3	3	8	10
chr11: q24.1	2	3	6	1	5	2	0	0	12	4	2	0	0	3	3	2	0	0	2	3	4	0
chr11: q24.2	3	0	6	1	7	2	0	0	8	7	5	1	2	0	3	4	0	0	0	4	13	5
chr11: q24.3	3	2	0	4	4	4	1	2	11	2	1	0	0	0	0	2	0	2	0	1	7	2
chr11: q25	0	2	4	0	1	1	0	1	6	4	1	0	0	1	0	1	0	0	1	1	1	1
chr12: p11.1	0	0	0	0	0	0	0	0	0	2	0	0	0	0	0	0	0	0	0	0	0	1
chr12: p11.21	3	0	5	0	7	3	0	2	0	27	1	0	3	0	1	1	0	1	3	2	3	2
chr12: p11.22	2	0	0	1	1	3	0	0	3	1	1	0	0	0	0	1	0	0	3	0	2	5
chr12: p11.23	1	1	2	0	8	0	0	0	0	8	0	2	0	0	1	0	0	0	5	0	0	4
chr12: p12.1	3	3	11	1	8	3	2	0	2	26	4	0	0	3	7	2	3	0	3	2	5	4
chr12: p12.2	0	1	0	1	0	1	0	0	0	2	3	2	0	0	2	1	0	0	0	2	0	2
chr12: p12.3	5	1	1	3	10	1	3	3	5	23	5	1	1	4	3	0	1	0	0	7	11	2
chr12: p13.1	6	0	0	0	2	2	2	0	7	6	5	1	0	0	0	1	0	2	0	1	7	1
chr12: p13.2	4	5	1	3	8	1	0	2	2	18	3	0	0	1	4	0	0	0	0	3	9	1
chr12: p13.31	6	7	2	8	19	9	0	5	11	67	12	1	1	0	8	3	0	2	5	13	14	10
chr12: p13.32	3	1	0	2	4	1	0	0	0	19	1	1	0	0	0	1	1	0	1	0	0	1
chr12: p13.33	0	2	1	2	1	5	1	0	1	35	0	2	1	2	1	2	0	0	1	0	2	6
chr12: q12	0	0	9	2	12	0	1	0	6	22	4	0	0	0	1	1	0	0	3	3	3	5
chr12: q13.11	2	3	2	5	6	0	0	0	5	8	0	0	2	1	2	2	0	0	2	1	1	2
chr12: q13.12	2	3	2	3	9	3	1	2	7	15	3	0	1	0	3	4	0	1	1	2	4	7
chr12: q13.13	5	6	6	6	15	10	0	2	13	24	0	4	1	3	2	1	0	2	3	4	9	11
chr12: q13.2	1	1	2	1	1	3	3	2	5	16	2	0	0	0	6	0	0	0	1	3	3	1
chr12: q13.3	0	3	2	2	4	2	0	0	11	12	3	2	0	0	10	1	0	0	2	3	6	9
chr12: q14.1	0	1	1	0	5	0	0	0	7	8	1	2	5	0	0	1	0	0	1	3	0	4
chr12: q14.2	1	1	3	2	3	1	2	0	5	5	0	3	0	0	2	0	0	0	1	1	2	3
chr12: q14.3	2	1	1	0	8	1	0	1	12	5	2	0	0	1	0	2	0	2	6	0	4	1
chr12: q15	4	1	1	1	6	2	0	0	8	15	3	0	0	0	3	6	0	0	3	5	9	3
chr12: q21.1	0	1	4	0	2	1	3	1	1	1	1	1	0	0	0	2	1	1	3	0	2	0
chr12: q21.2	1	3	7	4	15	1	2	0	15	9	0	2	0	0	0	2	0	0	8	0	1	3
chr12: q21.31	1	0	1	0	3	1	0	1	0	12	0	0	0	0	0	0	0	0	4	0	2	3
chr12: q21.32	0	0	2	0	2	0	0	0	2	0	0	0	0	0	0	0	0	0	0	0	0	2
chr12: q21.33	5	1	10	0	12	1	0	3	10	0	5	0	0	2	5	0	0	5	0	1	9	0
chr12: q22	2	1	6	1	7	1	1	1	4	20	8	0	1	0	2	2	0	0	2	2	4	3
chr12: q23.1	2	3	1	3	9	1	0	1	6	12	2	0	0	1	3	4	0	0	5	3	1	3
chr12: q23.2	1	0	0	0	3	1	2	2	4	5	2	0	0	0	8	3	0	0	0	3	2	3
chr12: q23.3	3	6	5	3	13	3	3	1	20	15	2	0	2	0	4	4	0	1	5	4	0	7
chr12: q24.11	4	1	2	2	6	0	0	0	7	11	2	0	0	0	5	3	0	0	2	0	4	2
chr12: q24.12	0	0	1	1	2	0	0	1	0	3	0	0	0	0	2	0	0	0	0	0	2	0
chr12: q24.13	1	5	1	4	1	1	0	0	1	6	0	0	0	1	4	0	0	0	1	6	0	1
chr12: q24.21	3	2	2	0	6	0	3	0	3	0	0	0	0	0	0	0	0	0	0	0	3	0
chr12: q24.22	0	1	1	2	4	1	0	0	1	8	0	1	1	0	0	2	0	0	0	2	1	1
chr12: q24.23	2	0	2	0	3	1	1	0	4	9	1	0	0	0	0	0	0	0	0	3	3	2
chr12: q24.31	3	2	3	3	9	3	0	2	5	33	1	1	1	1	2	5	1	0	0	3	5	8
chr12: q24.32	1	0	2	0	0	0	1	0	0	2	0	0	0	0	0	0	0	0	0	0	0	0
chr12: q24.33	4	0	5	0	6	1	1	0	3	30	0	0	1	0	1	3	0	0	1	0	1	2
chr13: q11	0	0	0	0	0	0	0	0	0	2	0	0	0	0	0	0	0	0	0	0	0	0
chr13: q12.11	3	1	4	1	13	1	3	0	3	11	1	2	0	2	2	0	0	1	2	2	4	4
chr13: q12.12	0	1	2	0	1	0	1	0	0	7	0	0	0	1	0	1	0	0	1	0	3	0
chr13: q12.13	1	1	1	0	4	1	0	0	3	2	0	0	0	0	0	0	0	0	1	2	3	0
chr13: q12.2	2	0	1	1	3	1	0	1	2	2	0	3	0	0	0	0	0	0	0	0	0	0
chr13: q12.3	1	1	0	4	7	3	0	0	6	6	0	3	2	0	1	3	0	0	3	1	4	2
chr13: q13.1	1	0	6	0	15	0	1	1	6	4	0	0	0	0	3	0	0	0	0	0	10	0
chr13: q13.2	0	0	0	0	0	0	0	0	0	2	0	2	0	0	0	2	0	0	0	1	0	2
chr13: q13.3	7	4	8	1	14	1	1	4	19	10	6	0	0	0	2	0	0	2	7	1	6	2
chr13: q14.11	4	3	11	0	7	4	0	1	13	7	2	0	0	1	3	1	0	0	1	3	6	0
chr13: q14.12	0	0	2	0	2	0	0	0	2	2	0	1	0	0	0	0	0	0	2	0	0	0
chr13: q14.13	1	0	1	0	3	0	0	1	1	2	0	0	0	0	1	0	0	0	0	2	3	0
chr13: q14.2	2	0	4	4	14	1	0	2	12	9	1	0	0	0	1	1	0	0	0	0	6	1
chr13: q14.3	3	1	3	2	7	0	0	1	0	11	0	2	0	2	0	2	0	0	1	0	4	1
chr13: q21.1	1	0	0	3	3	0	0	5	0	1	0	0	0	0	0	0	0	0	0	3	4	0
chr13: q21.2	0	0	0	2	1	0	0	0	0	1	1	1	0	0	0	1	0	0	0	0	1	0
chr13: q21.31	0	0	0	0	1	0	0	0	0	0	0	0	0	0	0	0	0	0	0	0	0	0
chr13: q21.32	1	0	0	0	3	0	0	0	2	0	0	0	0	0	1	0	0	0	1	0	1	0
chr13: q21.33	1	0	3	0	0	2	0	0	0	2	0	4	0	0	2	1	0	0	0	0	3	0
chr13: q22.1	1	0	0	1	1	1	0	0	0	1	1	1	0	0	0	1	0	2	0	0	0	1
chr13: q22.2	1	1	1	0	2	0	0	3	2	0	0	0	0	0	0	0	0	1	3	0	2	0
chr13: q22.3	3	0	6	0	7	0	2	0	9	1	4	0	0	0	1	0	0	0	0	5	9	0
chr13: q31.1	2	0	6	0	4	0	1	0	3	6	3	0	0	0	2	0	0	0	1	0	0	2
chr13: q31.2	0	0	0	0	2	0	0	1	0	1	0	0	0	0	0	0	0	0	0	1	0	0
chr13: q31.3	0	2	0	0	0	0	0	0	3	1	0	1	0	0	0	0	0	0	2	0	0	0
chr13: q32.1	6	2	3	1	9	1	1	1	19	1	1	1	0	0	8	0	1	0	4	0	2	1
chr13: q32.2	0	1	0	0	3	1	0	0	4	0	0	3	0	0	0	0	0	0	0	0	0	0
chr13: q32.3	2	0	0	1	1	2	0	0	3	5	2	1	0	0	3	1	0	0	2	0	2	2
chr13: q33.1	0	7	2	0	5	0	1	5	4	3	0	0	0	4	1	0	0	0	0	0	1	0
chr13: q33.3	0	2	4	1	4	0	0	0	2	6	0	0	0	0	0	0	0	1	1	3	3	0
chr13: q34	4	0	4	3	14	4	2	1	17	14	0	1	2	4	3	5	0	0	3	3	5	1
chr14: q11.2	1	3	7	5	17	8	1	3	20	34	7	5	4	5	3	10	1	0	1	10	7	12
chr14: q12	10	0	5	5	7	3	3	1	13	12	3	2	0	1	3	10	2	0	1	3	7	6
chr14: q13.1	1	0	2	0	4	0	0	1	4	0	3	0	0	0	0	0	0	0	3	0	3	2
chr14: q13.2	0	0	0	0	2	0	0	0	1	1	0	0	0	0	0	0	0	0	1	1	1	0
chr14: q13.3	0	0	2	0	1	0	0	0	0	1	0	0	0	0	0	0	0	0	0	0	5	2
chr14: q21.1	2	0	1	2	5	0	0	3	3	8	0	0	1	0	0	5	0	0	0	0	2	4
chr14: q21.2	0	0	2	0	2	0	0	0	2	5	0	0	0	0	0	0	0	0	1	0	0	0
chr14: q21.3	0	1	3	0	8	1	0	0	5	7	2	0	0	0	0	2	0	0	0	0	1	2
chr14: q22.1	2	2	1	4	15	2	0	0	11	3	8	1	0	3	0	2	0	0	1	3	4	5
chr14: q22.2	2	1	1	3	6	4	1	0	7	6	0	0	0	1	1	6	0	0	1	1	1	4
chr14: q22.3	2	0	2	1	5	1	0	0	1	4	1	1	1	1	2	1	0	0	0	0	0	1
chr14: q23.1	3	2	4	3	15	4	0	1	7	7	2	1	0	1	0	3	0	0	0	2	4	6
chr14: q23.2	5	0	2	0	7	0	1	0	10	5	5	0	0	0	0	1	0	0	3	1	6	0
chr14: q23.3	1	7	0	2	9	2	0	0	9	4	0	0	0	0	1	1	0	1	3	1	0	2
chr14: q24.1	2	3	0	1	3	1	0	1	6	4	0	0	1	2	1	1	0	0	0	1	0	1
chr14: q24.2	4	0	1	1	13	0	2	0	14	5	0	0	0	1	3	2	0	0	0	0	2	0
chr14: q24.3	3	2	4	1	15	1	3	0	11	7	4	0	4	1	7	5	0	0	3	2	5	2
chr14: q31.1	1	1	1	1	5	2	0	3	6	6	0	0	0	4	0	2	3	1	0	2	0	2
chr14: q31.3	2	1	3	0	11	1	0	0	8	1	1	0	0	0	2	0	2	0	2	1	2	0
chr14: q32.11	0	2	3	2	1	1	0	0	3	2	2	0	0	0	0	1	0	0	0	0	0	2
chr14: q32.12	2	1	1	4	1	3	1	0	7	5	5	1	1	0	0	2	0	1	0	1	4	0
chr14: q32.13	4	1	2	2	2	1	1	0	0	1	3	0	1	0	4	0	1	0	1	2	3	0
chr14: q32.2	9	1	3	4	6	1	0	0	10	13	3	0	0	0	1	1	1	0	5	0	5	2
chr14: q32.31	2	0	0	0	2	0	0	0	4	0	0	0	0	0	0	0	0	1	1	0	0	0
chr14: q32.32	2	2	0	0	6	1	0	0	2	2	2	0	1	0	0	0	0	0	0	0	2	0
chr14: q32.33	1	2	0	3	2	3	1	1	10	8	20	0	8	1	2	0	0	2	4	0	2	22
chr15: q11.1	0	0	0	0	1	0	0	0	0	0	0	0	0	0	0	0	0	0	0	0	0	0
chr15: q11.2	2	0	5	0	11	0	0	0	0	4	2	0	0	0	0	0	0	0	2	0	2	0
chr15: q12	0	1	0	0	0	0	1	0	0	8	0	0	2	0	2	0	0	0	2	0	1	0
chr15: q13.1	1	0	0	0	5	0	1	0	3	1	0	0	0	0	0	1	0	0	1	0	1	0
chr15: q13.2	0	0	3	1	2	1	0	0	2	4	0	0	0	0	0	1	0	0	0	0	1	0
chr15: q13.3	0	2	1	0	2	0	0	2	3	4	0	0	0	2	0	0	0	2	2	0	0	3
chr15: q14	1	3	6	0	16	0	1	1	15	8	4	0	0	1	0	1	0	0	4	1	0	1
chr15: q15.1	1	1	2	6	7	8	0	0	7	15	1	2	1	2	3	10	0	0	1	2	7	10
chr15: q15.2	1	0	0	0	5	0	0	1	3	0	0	0	0	0	0	0	0	0	0	0	0	0
chr15: q15.3	0	1	0	1	3	0	0	1	6	8	0	0	0	0	0	2	0	0	2	1	1	2
chr15: q21.1	1	3	7	2	19	2	0	5	14	17	10	2	2	2	2	4	2	0	5	4	6	3
chr15: q21.2	5	3	9	1	18	1	1	1	8	9	6	1	1	0	2	5	0	1	0	1	4	3
chr15: q21.3	3	7	12	4	18	4	0	1	16	13	5	1	5	2	3	4	1	0	1	2	8	4
chr15: q22.1	0	2	1	0	0	0	0	0	0	1	0	0	0	0	0	0	0	0	1	0	0	0
chr15: q22.2	5	8	6	3	18	1	0	2	25	6	9	1	0	1	2	6	0	1	6	6	5	7
chr15: q22.31	1	4	1	6	11	2	7	0	4	20	4	0	0	2	0	4	0	0	0	2	8	6
chr15: q22.33	1	0	0	0	1	0	0	0	1	0	0	0	0	0	0	0	0	0	0	0	0	0
chr15: q23	4	4	3	4	8	4	0	2	16	19	2	0	0	1	0	2	0	1	6	1	6	5
chr15: q24.1	2	1	3	0	5	0	0	0	2	15	0	0	0	1	3	0	0	0	2	0	1	2
chr15: q24.2	0	0	1	0	2	0	0	0	1	6	0	0	0	0	0	1	0	0	0	1	0	1
chr15: q24.3	0	0	0	1	4	1	0	0	2	1	0	0	0	0	0	2	0	0	0	1	2	0
chr15: q25.1	1	2	0	0	9	2	2	0	7	12	1	1	0	1	2	2	0	2	2	2	5	1
chr15: q25.2	1	0	5	0	3	2	0	1	1	13	1	0	1	0	1	0	2	0	2	2	3	1
chr15: q25.3	1	0	0	0	5	0	2	0	4	4	0	0	0	0	2	0	0	0	1	0	7	0
chr15: q26.1	4	3	1	11	5	8	0	0	4	26	1	2	2	2	1	6	0	0	1	4	2	11
chr15: q26.2	6	0	3	0	8	0	0	1	8	0	0	0	1	0	0	0	0	0	4	0	0	0
chr15: q26.3	2	1	5	0	13	1	3	0	8	10	2	0	0	1	2	0	0	1	3	0	2	2
chr16: p11.2	2	10	6	7	14	8	0	2	9	35	8	0	0	0	6	4	0	0	1	8	12	7
chr16: p12.1	2	3	2	0	2	0	1	0	1	8	1	0	0	0	1	0	1	0	2	0	0	0
chr16: p12.2	1	2	5	1	10	0	2	1	2	15	5	0	2	0	0	1	0	0	1	1	8	2
chr16: p12.3	3	3	2	3	1	1	1	3	5	25	2	1	4	0	8	3	4	2	1	3	3	1
chr16: p13.11	0	0	0	1	3	0	0	0	1	5	6	1	0	0	1	1	0	2	0	0	4	3
chr16: p13.12	3	0	0	0	0	0	1	0	2	2	1	0	0	0	1	0	0	0	2	0	2	0
chr16: p13.13	0	0	0	1	4	1	1	0	0	12	1	0	1	0	0	1	0	0	0	1	5	1
chr16: p13.2	0	1	1	0	3	0	0	0	0	6	0	0	0	0	3	0	1	0	1	0	0	0
chr16: p13.3	9	7	10	0	15	5	4	4	14	58	7	1	8	1	11	0	6	0	3	4	19	5
chr16: q11.2	0	0	1	2	1	3	0	0	0	4	0	2	1	0	1	1	0	0	0	0	0	3
chr16: q12.1	3	4	8	0	10	2	0	0	8	20	0	1	0	1	3	2	0	1	0	2	5	5
chr16: q12.2	1	1	10	0	14	1	3	1	10	8	6	2	6	1	8	2	0	0	3	3	6	2
chr16: q13	0	1	1	0	1	0	0	0	2	3	5	0	7	0	6	0	0	0	0	1	6	0
chr16: q21	2	15	3	0	11	4	0	2	14	10	0	1	0	3	1	1	0	0	5	4	2	2
chr16: q22.1	3	2	4	7	12	2	1	3	14	34	6	2	2	2	5	3	2	2	2	2	8	7
chr16: q22.2	0	2	0	3	9	1	0	0	4	9	2	0	0	1	9	1	0	0	0	2	1	2
chr16: q22.3	0	0	0	0	0	0	0	0	1	0	0	0	0	0	0	0	0	0	0	0	0	0
chr16: q23.1	2	1	1	1	16	0	0	0	3	13	0	0	1	0	3	0	2	0	4	0	1	0
chr16: q23.2	1	1	2	1	9	2	1	0	1	7	2	2	0	0	1	1	0	0	0	1	1	2
chr16: q23.3	1	0	0	0	5	0	0	0	2	4	2	0	0	0	2	0	0	0	0	1	0	0
chr16: q24.1	0	1	0	1	4	1	1	0	7	9	3	0	0	0	0	1	0	1	2	0	5	1
chr16: q24.2	2	3	1	1	2	1	0	0	2	7	0	1	0	0	1	0	0	0	0	0	1	2
chr16: q24.3	0	1	3	3	7	0	0	1	2	12	0	1	0	0	1	0	0	0	0	0	1	1
chr17: p11.2	1	1	4	2	11	2	7	0	8	21	1	1	1	1	5	2	0	0	4	4	4	7
chr17: p12	3	3	6	1	14	0	1	1	8	7	6	0	0	1	0	0	0	1	4	2	4	2
chr17: p13.1	7	2	7	1	15	1	0	1	18	8	4	0	3	2	8	0	0	0	0	9	26	4
chr17: p13.2	3	5	4	0	12	3	4	1	14	16	3	0	0	0	4	1	0	0	0	3	7	1
chr17: p13.3	0	0	3	2	8	0	1	0	14	12	1	0	1	0	2	0	0	0	0	1	4	3
chr17: q11.1	1	0	0	1	4	0	0	0	3	0	0	0	0	0	0	0	0	0	0	0	3	0
chr17: q11.2	1	5	3	7	22	5	0	0	15	21	2	3	0	0	1	6	3	0	3	8	6	9
chr17: q12	4	5	4	2	15	3	2	2	20	12	13	0	0	4	3	1	0	1	2	5	13	3
chr17: q21.1	0	0	0	0	3	0	0	0	0	0	0	0	0	0	0	0	0	0	0	0	1	1
chr17: q21.2	2	2	2	6	13	8	3	0	12	13	2	6	1	5	1	6	0	2	5	3	6	16
chr17: q21.31	5	5	4	4	13	4	2	2	28	19	2	2	1	1	2	2	0	0	1	9	5	7
chr17: q21.32	0	1	2	1	10	3	0	6	13	12	0	2	0	4	3	3	0	1	4	1	2	4
chr17: q21.33	2	5	5	2	8	1	0	0	16	9	1	4	4	3	1	2	0	0	3	3	1	7
chr17: q22	6	3	7	1	14	1	2	1	10	20	2	2	0	2	4	7	0	1	1	8	6	9
chr17: q23.1	1	2	2	0	3	0	0	0	5	4	2	0	0	0	0	0	0	0	0	1	2	0
chr17: q23.2	1	0	2	1	3	1	1	0	5	3	0	0	0	0	0	1	0	0	0	0	2	2
chr17: q23.3	4	0	0	2	8	1	0	1	8	8	1	0	1	0	1	0	0	0	2	6	10	0
chr17: q24.1	0	1	2	0	2	0	0	0	2	5	0	1	0	0	0	0	0	0	0	0	1	0
chr17: q24.2	11	1	6	3	16	0	1	0	10	5	2	0	3	0	6	2	0	0	0	3	6	3
chr17: q24.3	2	1	0	1	3	3	0	0	2	3	1	2	1	0	1	2	1	0	1	3	0	2
chr17: q25.1	3	6	8	3	5	4	1	0	12	14	2	0	5	1	2	3	0	1	3	6	7	4
chr17: q25.2	0	0	1	0	0	0	0	0	3	0	0	0	0	0	0	0	0	0	0	0	0	0
chr17: q25.3	4	5	4	10	7	9	2	0	25	20	1	5	0	3	2	3	2	0	2	3	2	17
chr17_gl000205_random:	0	0	2	0	0	0	0	0	2	2	0	0	0	0	0	0	0	0	1	0	0	0
chr18: p11.21	2	2	1	2	4	1	1	0	6	11	1	0	0	0	0	0	1	0	0	0	1	4
chr18: p11.22	1	5	0	0	9	0	0	0	5	1	3	1	0	3	0	0	0	0	3	1	2	1
chr18: p11.23	1	0	0	0	0	0	0	0	3	0	0	0	0	0	0	0	0	0	0	0	2	0
chr18: p11.31	2	0	4	0	8	0	3	1	5	6	4	0	0	0	0	0	0	0	5	0	4	1
chr18: p11.32	6	0	2	2	8	2	0	1	0	10	2	0	0	2	0	4	0	1	2	1	4	3
chr18: q11.2	5	1	3	4	15	5	2	3	6	14	5	0	7	0	0	5	2	1	2	9	11	14
chr18: q12.1	5	3	1	1	12	1	7	0	5	8	5	2	0	0	3	5	1	0	1	7	1	11
chr18: q12.2	0	6	1	1	9	0	0	0	8	8	0	0	0	0	0	2	0	0	0	0	0	6
chr18: q12.3	2	0	2	0	8	0	0	0	8	2	2	0	0	0	0	0	0	0	1	0	2	0
chr18: q21.1	0	1	2	1	7	1	0	1	6	4	2	0	0	1	4	1	0	0	1	1	2	0
chr18: q21.2	0	0	4	0	15	0	0	0	5	7	3	0	2	0	2	1	0	0	1	4	1	0
chr18: q21.31	0	1	1	1	5	1	0	1	3	1	5	1	1	3	1	2	0	0	2	0	4	0
chr18: q21.32	0	1	1	1	1	0	0	0	3	2	1	0	1	0	2	0	0	0	3	0	2	4
chr18: q21.33	1	0	2	0	7	0	0	0	6	1	2	1	0	1	0	0	0	1	2	1	0	11
chr18: q22.1	1	0	1	0	2	0	0	1	3	1	2	0	0	0	1	0	0	0	0	0	2	0
chr18: q22.2	1	0	0	0	1	0	0	0	0	1	3	0	0	0	0	0	0	0	0	0	0	0
chr18: q22.3	1	0	5	0	8	0	0	0	1	2	0	0	0	0	1	0	0	0	0	2	3	0
chr18: q23	2	0	1	0	3	0	0	0	1	7	0	0	0	0	0	0	0	0	2	2	0	1
chr19: p12	1	0	6	4	4	5	0	0	1	43	0	0	0	0	0	1	0	0	1	0	1	0
chr19: p13.11	4	5	4	2	1	7	1	2	11	27	0	1	0	1	3	1	0	0	0	5	8	2
chr19: p13.12	0	2	1	2	1	7	0	0	8	20	0	2	1	1	6	2	0	0	0	1	2	5
chr19: p13.13	1	0	1	0	0	0	0	0	1	0	0	0	0	0	0	0	0	0	0	0	1	0
chr19: p13.2	8	5	13	2	11	6	2	0	23	70	4	3	0	0	8	2	0	1	2	4	18	5
chr19: p13.3	8	8	15	6	20	9	2	3	15	63	1	4	3	3	13	2	0	2	2	14	16	10
chr19: q11	0	0	0	0	0	0	0	0	0	1	0	0	0	0	0	0	0	0	0	0	0	0
chr19: q12	1	0	3	1	3	1	3	0	4	2	0	1	0	1	0	0	0	0	0	0	0	1
chr19: q13.11	0	1	5	3	9	2	0	0	1	8	0	1	0	0	0	1	0	0	0	1	0	2
chr19: q13.12	0	3	11	2	4	4	0	2	10	27	3	3	2	0	4	1	0	1	1	2	7	4
chr19: q13.13	0	0	0	0	0	0	0	0	0	1	0	0	0	0	0	0	0	0	0	0	0	0
chr19: q13.2	4	5	4	5	8	5	0	0	20	16	10	1	3	4	9	0	1	6	3	4	15	10
chr19: q13.31	1	3	4	1	10	0	0	0	12	5	1	1	0	0	0	0	0	0	2	1	0	1
chr19: q13.32	1	9	3	3	3	1	3	0	10	11	2	1	1	4	2	0	0	0	0	6	7	3
chr19: q13.33	5	8	4	1	11	4	2	6	26	16	3	2	3	1	9	1	1	0	2	3	13	7
chr19: q13.41	0	3	4	1	8	4	1	2	3	24	0	2	1	1	0	6	0	0	1	3	7	5
chr19: q13.42	2	2	5	0	4	3	0	0	12	11	2	0	0	0	1	0	0	1	3	3	11	1
chr19: q13.43	1	0	11	0	13	1	0	0	9	23	3	0	0	0	2	2	0	0	0	0	4	0
chr2: p11.1	0	0	0	0	0	0	0	0	0	2	0	0	0	0	0	0	0	0	1	0	0	0
chr2: p11.2	4	7	6	7	15	0	0	2	19	25	22	1	7	2	7	2	0	0	1	3	10	7
chr2: p12	1	1	2	2	0	2	0	0	1	9	0	3	2	0	1	3	5	0	0	3	1	1
chr2: p13.1	0	1	0	3	0	2	0	0	0	12	1	1	0	1	0	2	0	1	1	0	0	3
chr2: p13.2	1	0	0	0	2	0	0	0	2	2	0	0	0	0	0	0	0	0	2	1	0	0
chr2: p13.3	2	5	2	4	10	2	0	0	10	18	1	0	1	1	1	1	1	0	1	2	4	6
chr2: p14	4	2	4	2	10	1	1	1	7	9	3	0	0	0	1	1	0	0	0	1	3	3
chr2: p15	1	0	3	0	12	0	0	0	1	6	1	0	0	0	1	0	0	0	0	0	1	0
chr2: p16.1	2	0	4	3	8	6	3	0	5	21	2	0	0	1	0	0	0	0	6	2	3	5
chr2: p16.2	7	0	0	0	6	1	0	0	2	2	0	0	0	1	0	1	0	0	1	1	5	2
chr2: p16.3	0	0	1	1	3	0	0	1	0	3	3	0	0	0	0	1	0	0	0	3	0	3
chr2: p21	8	2	9	0	15	3	1	1	14	24	0	0	0	2	6	3	1	0	3	3	9	4
chr2: p22.1	1	0	2	2	5	0	1	1	6	10	1	0	0	1	0	1	0	0	1	1	3	0
chr2: p22.2	1	2	3	0	12	0	0	3	13	8	1	0	0	2	0	0	0	0	6	0	1	0
chr2: p22.3	4	0	2	2	4	1	0	0	10	2	0	0	0	0	0	0	0	1	4	0	3	2
chr2: p23.1	1	0	0	4	1	2	2	0	2	2	2	0	1	0	6	0	0	1	1	0	1	3
chr2: p23.2	1	0	2	0	3	0	0	0	9	3	2	1	0	0	0	0	0	0	1	0	3	0
chr2: p23.3	1	5	2	5	5	5	2	1	2	34	1	3	1	2	3	3	0	0	1	3	5	9
chr2: p24.1	1	4	1	2	6	3	1	1	3	10	0	0	0	1	2	0	0	1	0	1	2	2
chr2: p24.2	0	1	1	0	0	2	0	1	0	7	1	2	0	0	0	0	0	0	0	0	1	3
chr2: p24.3	0	0	1	0	0	1	0	2	0	7	0	0	0	0	0	1	0	0	0	0	0	2
chr2: p25.1	3	4	5	5	10	3	1	1	3	20	1	3	0	2	1	3	0	0	1	5	6	7
chr2: p25.2	0	5	0	2	3	4	0	0	0	8	0	0	1	0	0	0	0	0	0	3	0	0
chr2: p25.3	2	3	1	1	3	0	0	0	2	8	1	0	1	1	5	0	1	0	0	0	1	4
chr2: q11.1	0	0	1	1	1	4	1	0	1	0	0	0	2	0	2	1	0	0	0	0	2	1
chr2: q11.2	5	3	6	6	11	2	0	0	10	17	3	0	2	1	0	8	0	0	5	6	3	2
chr2: q12.1	0	0	1	1	2	0	0	0	2	6	1	0	0	0	2	0	0	1	1	0	5	1
chr2: q12.2	1	2	1	0	3	0	0	0	0	0	1	0	1	0	2	0	0	0	1	0	1	0
chr2: q12.3	0	0	0	0	2	2	0	0	5	8	0	2	3	0	0	3	0	1	0	0	0	0
chr2: q13	1	4	6	6	7	10	1	0	12	18	3	2	1	2	0	2	0	2	3	2	4	7
chr2: q14.1	1	2	1	2	6	1	0	0	5	7	0	0	0	0	0	0	1	0	0	0	1	0
chr2: q14.2	1	0	0	2	10	3	2	0	3	10	2	0	1	1	4	0	1	0	1	3	6	1
chr2: q14.3	1	0	1	2	4	0	0	0	1	17	0	0	0	0	1	0	0	0	0	0	2	3
chr2: q21.1	0	0	0	1	0	0	0	1	5	4	0	0	0	0	0	0	0	0	1	1	3	0
chr2: q21.2	0	1	1	2	2	2	1	1	5	0	0	0	0	0	0	1	0	0	1	0	1	1
chr2: q21.3	0	1	0	1	1	0	0	0	0	9	0	0	0	0	2	1	0	0	0	2	2	2
chr2: q22.1	1	3	2	0	5	3	1	0	3	0	2	0	0	0	0	0	0	0	0	2	2	0
chr2: q22.2	0	0	0	1	0	0	0	0	0	0	1	0	0	0	0	0	0	0	0	3	1	0
chr2: q22.3	3	0	2	0	5	0	0	0	5	4	2	0	0	0	0	0	0	0	2	0	5	0
chr2: q23.1	1	0	1	0	0	1	0	0	2	3	0	0	1	0	0	0	0	0	1	0	0	1
chr2: q23.2	0	0	0	0	0	0	0	0	0	1	0	0	0	0	0	0	0	0	0	0	0	0
chr2: q23.3	1	2	1	2	4	2	1	0	8	20	0	0	1	0	1	3	0	1	0	2	1	0
chr2: q24.1	8	0	7	1	2	2	2	0	4	12	6	0	0	0	5	1	0	0	4	1	5	3
chr2: q24.2	1	2	3	1	8	2	0	1	14	4	2	1	0	1	0	1	1	0	4	3	4	2
chr2: q24.3	10	1	1	3	4	1	0	6	7	6	3	0	3	1	0	1	1	0	2	7	4	4
chr2: q31.1	10	2	9	5	21	7	8	4	19	37	8	5	3	5	0	7	0	1	1	8	5	8
chr2: q31.2	1	2	7	2	8	1	4	0	5	13	0	0	3	1	4	5	0	0	2	0	6	0
chr2: q31.3	1	2	0	0	2	1	1	0	7	1	1	0	0	1	1	0	0	0	1	1	1	0
chr2: q32.1	6	2	2	2	12	0	4	3	12	5	8	0	3	2	1	2	0	0	3	4	9	3
chr2: q32.2	2	5	1	4	11	2	1	1	11	6	2	0	0	5	0	5	0	2	2	2	2	5
chr2: q32.3	1	2	4	2	3	0	0	0	9	2	2	2	0	4	0	1	0	0	2	1	5	0
chr2: q33.1	10	1	7	2	18	1	2	1	21	31	6	0	0	1	3	5	1	0	1	0	13	3
chr2: q33.2	3	0	2	2	6	1	0	1	4	9	1	0	0	0	1	0	0	0	1	0	1	3
chr2: q33.3	1	2	1	1	4	1	0	0	19	12	0	0	0	1	0	3	0	1	2	1	2	3
chr2: q34	1	0	2	1	7	1	4	0	1	8	0	0	1	2	5	1	0	1	0	2	6	0
chr2: q35	0	10	4	2	8	5	0	2	28	19	4	0	1	7	2	4	1	4	9	5	9	11
chr2: q36.1	0	1	1	8	3	0	0	1	4	11	2	0	1	1	1	0	0	1	1	4	0	4
chr2: q36.2	1	1	1	0	2	0	0	0	2	2	1	0	0	0	0	0	0	0	0	0	0	0
chr2: q36.3	4	0	6	1	6	1	0	0	11	4	1	0	1	0	1	2	0	2	2	2	8	1
chr2: q37.1	0	3	1	4	7	3	0	2	13	13	9	1	2	0	6	1	0	1	0	2	3	10
chr2: q37.2	1	0	0	1	1	0	0	1	0	1	0	0	0	0	0	0	0	0	0	0	0	0
chr2: q37.3	13	6	13	2	9	4	1	1	11	18	0	0	0	1	5	2	0	1	2	3	6	4
chr20: p11.1	0	0	0	0	0	2	0	0	0	0	0	0	0	0	1	0	0	0	0	0	0	0
chr20: p11.21	6	2	3	2	5	2	0	1	2	3	0	3	1	3	1	1	0	0	1	3	10	2
chr20: p11.23	4	3	7	2	5	1	0	1	1	3	0	0	0	0	0	1	0	0	0	3	1	2
chr20: p12.1	0	0	1	2	5	4	0	2	8	2	1	0	0	0	0	3	0	1	1	1	4	0
chr20: p12.2	4	1	1	1	0	1	1	2	2	5	0	0	0	0	0	2	0	0	0	0	1	2
chr20: p12.3	4	0	0	4	18	1	3	0	0	10	3	1	0	0	1	6	0	0	0	5	7	5
chr20: p13	4	2	5	5	10	5	0	0	12	25	1	5	0	2	1	2	0	0	0	4	7	9
chr20: q11.21	4	1	3	2	5	6	0	0	7	8	0	4	0	1	1	2	0	0	0	2	4	4
chr20: q11.22	1	1	3	2	3	2	0	0	11	8	1	2	1	0	0	2	0	0	2	1	1	5
chr20: q11.23	2	5	0	1	1	2	0	1	5	15	1	3	0	2	2	3	0	2	6	7	8	2
chr20: q12	1	0	0	0	1	0	0	0	0	4	0	0	0	0	0	0	0	0	0	2	1	0
chr20: q13.11	0	0	1	0	1	0	0	0	0	1	0	0	0	0	0	0	0	0	0	0	0	0
chr20: q13.12	1	4	7	6	9	7	1	0	7	16	0	5	1	3	4	3	0	1	3	8	5	9
chr20: q13.13	4	0	2	2	10	0	2	0	2	14	1	4	0	0	2	1	0	0	3	3	6	4
chr20: q13.2	4	2	1	2	2	3	0	1	3	9	1	3	0	4	0	3	0	0	1	0	1	4
chr20: q13.31	1	1	0	0	0	3	0	0	0	8	1	5	0	3	1	0	0	1	0	1	0	3
chr20: q13.32	1	1	1	0	1	1	0	0	6	6	1	4	0	0	0	0	0	0	1	1	3	0
chr20: q13.33	2	3	4	1	4	1	3	0	0	24	0	5	1	1	2	0	0	0	0	5	2	0
chr21: p11.1	0	0	0	0	0	1	0	0	0	1	0	0	0	0	0	0	0	0	0	0	0	0
chr21: p11.2	0	0	0	0	0	0	0	0	2	1	1	0	0	0	0	0	0	0	0	3	0	0
chr21: q11.2	1	1	0	0	0	0	0	0	1	2	4	0	0	0	0	1	0	0	0	1	2	0
chr21: q21.1	1	0	0	1	2	4	1	2	1	8	0	0	0	0	0	2	0	1	2	0	1	1
chr21: q21.2	0	0	0	0	0	0	0	0	0	1	0	0	0	0	0	0	0	0	0	0	0	0
chr21: q21.3	8	1	5	0	7	4	3	1	6	14	4	0	0	0	0	0	0	0	2	0	6	0
chr21: q22.11	4	1	4	0	23	2	0	1	8	30	1	1	2	0	2	3	0	0	0	3	2	6
chr21: q22.12	0	9	0	2	0	0	0	2	10	3	2	0	2	0	2	0	0	0	1	0	1	1
chr21: q22.13	0	1	0	2	4	1	0	3	10	1	0	0	5	0	0	0	1	0	0	0	4	0
chr21: q22.2	4	0	4	0	4	2	0	1	0	10	3	1	0	0	2	0	0	0	0	2	5	1
chr21: q22.3	3	6	3	6	8	10	1	5	16	35	3	5	5	4	9	5	0	3	3	7	11	1
chr22: q11.1	0	0	0	0	0	0	0	0	1	3	0	0	0	0	0	0	0	0	0	0	0	1
chr22: q11.21	3	0	1	2	4	2	0	0	14	19	0	0	0	0	1	1	0	0	0	2	2	5
chr22: q11.22	0	0	0	4	0	1	0	0	1	2	26	0	12	0	0	0	0	0	0	0	0	12
chr22: q11.23	3	4	2	1	0	3	0	1	4	5	2	1	1	1	3	1	0	0	1	2	7	3
chr22: q12.1	4	4	4	1	8	0	0	0	1	16	0	0	0	0	0	1	3	0	1	5	0	5
chr22: q12.2	1	5	0	1	10	3	0	1	24	12	1	2	0	1	5	3	0	0	4	1	2	5
chr22: q12.3	0	5	1	1	8	2	1	1	5	3	2	0	0	1	0	3	0	0	0	4	7	5
chr22: q13.1	3	4	5	2	14	2	1	0	24	9	2	0	0	1	0	1	1	0	2	2	6	10
chr22: q13.2	1	3	5	0	4	2	1	1	7	12	1	0	0	0	2	3	0	0	0	2	0	6
chr22: q13.31	0	0	3	4	5	2	1	1	8	16	1	2	0	2	0	2	0	0	3	1	4	5
chr22: q13.32	0	3	0	0	1	0	0	1	0	3	0	0	0	0	0	0	0	0	0	0	0	0
chr22: q13.33	1	4	2	1	2	0	1	0	13	3	0	0	0	0	0	1	0	0	0	2	2	1
chr3: p11.1	0	1	1	0	3	0	0	0	3	1	1	0	0	1	0	0	0	0	0	1	0	0
chr3: p11.2	0	0	0	0	1	0	0	0	0	0	0	0	0	0	0	0	0	0	0	0	0	0
chr3: p12.1	0	0	0	0	2	0	0	0	2	2	0	0	0	1	0	1	0	0	2	1	2	2
chr3: p12.2	0	0	0	0	1	0	0	0	1	0	0	0	0	0	1	0	0	0	0	0	0	0
chr3: p12.3	3	0	1	0	3	0	2	1	3	0	1	0	0	1	1	4	0	0	1	0	2	0
chr3: p13	2	5	4	0	22	1	1	2	19	11	4	0	0	3	0	0	0	0	8	0	10	0
chr3: p14.1	9	0	5	0	9	1	1	1	6	7	3	0	0	0	0	0	0	0	1	2	9	0
chr3: p14.2	1	1	1	0	1	2	4	0	0	5	0	2	0	1	0	0	0	0	0	4	2	0
chr3: p14.3	6	3	3	1	12	3	4	0	6	12	5	2	1	2	5	1	0	1	3	2	5	5
chr3: p21.1	3	0	3	0	3	5	0	0	1	19	1	2	0	1	3	3	1	0	1	7	6	1
chr3: p21.2	0	0	1	1	0	1	1	0	4	4	0	0	0	0	2	0	0	0	0	1	2	0
chr3: p21.31	5	4	9	6	19	5	2	1	16	50	2	5	2	1	8	3	0	0	1	9	14	7
chr3: p21.33	0	0	0	0	0	0	0	0	0	0	1	0	0	0	0	0	0	0	0	0	0	0
chr3: p22.1	4	1	3	0	11	0	1	0	5	2	1	0	1	0	3	0	0	0	1	1	6	0
chr3: p22.2	3	1	7	0	5	1	1	0	6	13	0	0	0	0	4	0	1	0	0	2	4	0
chr3: p22.3	0	0	0	0	4	2	2	1	8	5	0	0	0	0	0	2	0	0	0	0	3	0
chr3: p23	0	0	0	0	2	1	0	0	0	1	0	0	0	0	0	0	0	0	0	0	0	0
chr3: p24.1	3	0	1	1	10	2	0	1	17	2	2	0	0	0	3	2	0	0	0	2	8	0
chr3: p24.2	2	0	1	0	1	1	0	0	1	3	2	0	0	0	0	0	0	0	1	2	0	0
chr3: p24.3	3	1	5	0	9	1	0	3	5	4	3	0	0	0	1	0	0	0	0	0	2	0
chr3: p25.1	2	3	2	0	9	2	1	1	3	18	0	1	0	0	0	2	0	0	0	1	9	0
chr3: p25.2	4	0	1	0	2	0	3	0	0	9	0	0	0	0	0	0	0	0	0	2	3	1
chr3: p25.3	0	0	2	0	1	2	0	0	8	14	0	0	1	1	1	2	0	0	0	2	0	1
chr3: p26.1	0	0	1	1	3	0	0	0	8	2	2	0	0	0	0	1	0	0	3	0	2	0
chr3: p26.2	0	1	3	0	2	0	1	0	0	1	1	0	0	0	1	0	0	0	0	0	2	0
chr3: p26.3	1	0	2	0	1	0	0	0	0	1	1	0	0	0	0	0	0	0	0	1	1	0
chr3: q11.1	1	0	0	0	1	1	0	1	1	0	0	0	0	0	0	0	0	0	0	1	1	0
chr3: q11.2	0	0	0	0	2	0	0	0	1	0	0	0	0	0	0	0	0	0	1	0	1	1
chr3: q12.1	0	2	0	1	5	1	0	1	8	1	0	2	0	1	2	2	0	1	4	2	3	1
chr3: q12.2	2	1	1	0	3	0	0	0	3	1	2	0	0	0	3	0	0	0	0	1	1	2
chr3: q12.3	2	0	1	0	3	0	0	0	5	1	0	0	0	0	0	0	0	0	3	0	2	0
chr3: q13.11	1	0	1	0	1	0	0	0	8	0	0	0	0	0	0	0	0	0	1	0	0	0
chr3: q13.12	1	0	1	1	2	2	0	0	3	0	0	0	0	0	0	0	0	0	1	0	4	0
chr3: q13.13	0	0	0	0	1	0	0	0	1	8	6	0	1	0	1	2	0	0	1	0	0	1
chr3: q13.2	4	3	4	1	13	0	4	0	6	10	4	0	0	2	0	3	0	0	6	2	1	1
chr3: q13.31	6	0	4	0	17	0	4	0	11	6	4	0	1	0	1	0	0	0	0	6	8	0
chr3: q13.32	0	0	0	2	3	0	0	0	0	1	0	0	2	0	0	0	0	0	0	1	0	3
chr3: q13.33	2	5	2	4	2	2	1	1	7	9	3	0	0	1	5	1	0	1	1	7	5	2
chr3: q21.1	0	0	2	3	5	1	0	0	7	1	3	0	0	0	0	0	0	1	1	5	0	5
chr3: q21.2	2	5	1	1	4	0	0	0	4	4	0	0	0	0	0	1	0	1	2	1	2	3
chr3: q21.3	2	0	4	0	2	2	1	0	5	9	0	2	1	0	1	2	0	1	0	1	5	4
chr3: q22.1	3	1	3	1	9	1	2	3	4	9	0	0	1	0	3	1	0	0	3	1	5	4
chr3: q22.2	1	0	1	0	2	0	3	0	0	1	2	0	2	0	1	0	0	0	1	1	0	1
chr3: q22.3	1	0	2	1	4	2	0	0	1	16	0	0	4	0	1	2	0	2	1	1	4	4
chr3: q23	2	0	5	0	8	1	1	0	6	12	2	0	0	0	2	5	1	2	3	0	1	6
chr3: q24	1	2	2	2	9	5	1	0	6	6	6	0	1	1	1	3	1	0	1	3	4	6
chr3: q25.1	11	0	2	0	11	2	1	3	24	4	9	0	1	1	2	2	0	0	5	6	12	4
chr3: q25.2	0	3	2	0	3	0	1	1	3	7	1	0	0	0	2	1	0	0	0	6	5	1
chr3: q25.31	3	1	2	0	2	0	0	0	7	8	1	0	0	0	1	1	1	0	0	1	5	2
chr3: q25.32	1	2	1	0	6	3	0	0	7	3	3	0	0	3	0	4	0	0	0	2	2	4
chr3: q25.33	1	2	2	2	0	4	0	0	1	8	1	0	1	1	0	4	0	1	2	0	0	5
chr3: q26.1	1	0	2	0	3	0	2	0	1	4	3	0	1	0	1	3	2	1	0	2	1	1
chr3: q26.2	3	2	5	0	4	5	0	4	8	5	2	0	2	1	1	7	0	0	2	3	2	2
chr3: q26.31	2	1	3	1	1	1	2	0	19	4	2	1	0	0	0	3	0	1	3	1	0	7
chr3: q26.32	0	2	0	0	2	1	0	0	6	1	0	0	0	0	0	2	0	0	0	0	0	3
chr3: q26.33	1	0	4	0	11	0	0	0	4	14	0	0	0	0	0	1	0	0	3	1	0	19
chr3: q27.1	0	2	2	4	0	4	0	1	2	6	2	0	0	1	1	3	0	0	0	0	2	13
chr3: q27.2	2	1	3	0	2	1	0	0	6	5	1	0	1	0	1	2	0	0	0	2	0	5
chr3: q27.3	2	0	1	0	1	2	2	0	4	5	2	0	1	0	7	4	0	0	0	6	0	3
chr3: q28	0	1	2	2	7	2	0	1	13	3	2	2	0	1	2	1	0	1	2	1	4	10
chr3: q29	4	1	3	5	10	11	1	0	18	16	5	0	1	1	3	3	0	1	7	4	5	31
chr4: p11	0	0	1	0	0	0	0	0	5	1	4	0	2	0	0	0	0	0	1	1	0	1
chr4: p12	0	3	2	0	4	0	0	1	2	2	0	0	0	0	1	2	0	0	0	1	0	0
chr4: p13	1	2	1	1	5	0	4	1	2	5	3	0	1	0	0	1	0	0	0	0	5	1
chr4: p14	2	5	6	3	19	1	0	2	17	11	7	0	2	0	0	3	0	0	1	5	4	0
chr4: p15.1	0	2	2	0	0	2	0	2	0	1	1	0	0	0	0	0	0	1	2	0	0	3
chr4: p15.2	1	0	4	2	12	1	1	0	2	10	3	0	1	0	3	0	0	0	0	1	3	0
chr4: p15.31	3	1	0	2	3	2	0	0	0	9	3	2	0	0	0	3	0	0	0	0	3	2
chr4: p15.32	5	0	2	0	4	1	0	0	1	9	0	0	0	0	2	0	0	0	2	1	6	1
chr4: p15.33	1	1	0	0	2	1	0	0	2	7	0	0	0	0	0	0	0	0	0	1	1	1
chr4: p16.1	1	1	2	1	3	0	0	1	4	11	0	1	1	1	0	2	0	1	3	1	3	3
chr4: p16.2	1	1	5	0	1	1	0	0	2	4	0	1	0	0	0	0	0	0	0	1	0	0
chr4: p16.3	5	1	7	4	12	3	1	2	6	31	0	3	0	1	1	7	0	0	1	1	0	3
chr4: q12	5	3	3	1	14	3	0	0	19	11	4	2	2	3	3	0	0	1	4	2	5	8
chr4: q13.1	0	0	1	0	0	0	2	1	3	2	3	0	0	0	0	0	0	0	2	2	0	0
chr4: q13.2	0	0	4	1	1	4	0	1	4	1	5	0	2	0	5	0	0	1	0	0	0	3
chr4: q13.3	5	1	1	5	11	0	1	0	19	5	12	10	8	2	11	2	7	1	1	4	13	3
chr4: q21.1	0	7	2	5	18	2	1	0	14	7	6	0	0	1	3	3	0	0	6	2	4	1
chr4: q21.21	1	1	2	0	4	0	0	2	8	2	2	1	0	0	1	0	0	1	4	5	3	0
chr4: q21.22	1	0	5	1	15	0	0	0	4	15	1	0	1	0	1	0	0	1	0	1	3	0
chr4: q21.23	0	4	2	0	7	1	0	0	4	3	1	0	1	0	0	0	0	1	0	2	1	1
chr4: q21.3	1	0	1	0	5	0	1	0	0	1	0	0	0	0	0	0	0	0	0	0	0	0
chr4: q22.1	7	3	4	1	22	1	0	0	9	7	4	1	0	1	3	1	0	0	0	5	6	1
chr4: q22.3	0	6	0	1	3	0	2	6	8	0	2	0	0	0	1	0	0	0	2	1	1	1
chr4: q23	5	0	2	1	15	1	0	0	11	3	5	0	3	1	11	0	0	1	4	0	3	5
chr4: q24	9	1	0	2	13	1	0	0	16	5	2	0	0	0	1	1	1	0	0	4	16	1
chr4: q25	4	3	6	2	14	1	0	4	9	12	3	1	2	2	11	1	2	2	6	2	8	3
chr4: q26	8	0	9	0	18	1	0	0	26	3	12	0	0	0	1	1	0	4	6	1	8	2
chr4: q27	1	1	6	1	9	3	4	0	5	5	2	0	0	0	0	2	0	0	1	0	5	2
chr4: q28.1	3	0	3	0	8	0	0	0	5	3	0	0	0	0	2	0	0	0	1	1	1	1
chr4: q28.2	0	0	2	1	3	1	0	0	2	4	0	0	0	0	3	0	0	0	1	1	3	1
chr4: q28.3	1	0	5	2	1	0	1	0	9	1	0	2	0	0	0	2	0	0	0	2	0	3
chr4: q31.1	1	1	2	3	6	1	1	0	4	3	0	0	0	0	0	1	0	0	3	0	0	1
chr4: q31.21	2	1	3	1	9	0	1	4	6	1	7	0	1	0	3	0	0	0	6	1	7	0
chr4: q31.22	0	1	2	0	3	0	0	0	4	2	0	1	0	2	0	0	0	0	0	0	1	0
chr4: q31.23	1	0	2	0	2	0	0	0	3	0	2	0	0	0	2	0	0	0	0	0	1	0
chr4: q31.3	3	2	0	2	9	1	0	0	9	14	4	0	2	2	8	1	0	2	2	2	2	6
chr4: q32.1	1	3	5	2	10	4	0	4	18	3	4	0	0	5	6	1	0	0	4	8	11	2
chr4: q32.2	0	1	0	0	2	0	0	0	0	5	1	0	0	0	1	0	0	0	1	0	0	0
chr4: q32.3	1	1	1	0	10	0	6	1	12	4	2	0	2	1	2	2	0	3	4	2	0	0
chr4: q33	0	1	2	0	3	0	0	1	1	0	0	0	0	0	2	0	0	0	0	0	1	0
chr4: q34.1	3	0	7	0	7	1	0	0	4	3	9	0	5	1	7	1	0	3	0	1	4	2
chr4: q34.2	3	1	2	0	3	0	2	0	3	0	2	0	0	0	2	0	0	0	0	1	3	0
chr4: q34.3	0	0	1	0	3	1	0	0	5	1	0	0	0	0	0	0	0	0	3	0	0	0
chr4: q35.1	8	2	6	1	17	2	2	0	19	8	9	0	1	0	9	1	2	0	4	5	14	3
chr4: q35.2	0	0	1	0	2	0	0	1	5	0	0	0	0	0	6	0	1	1	0	0	2	1
chr5: p12	1	0	3	1	4	4	0	0	10	5	4	1	3	0	0	4	0	0	1	2	2	3
chr5: p13.1	11	1	5	0	20	0	2	1	20	1	7	0	8	0	10	0	0	0	0	4	12	1
chr5: p13.2	0	4	0	2	3	0	2	3	4	10	0	1	0	1	1	6	0	0	1	1	2	5
chr5: p13.3	2	3	1	0	7	5	0	1	10	2	0	1	0	1	1	1	0	0	6	1	1	3
chr5: p14.1	0	0	0	1	1	0	0	0	0	3	0	0	0	0	0	0	0	0	0	0	0	0
chr5: p14.2	0	1	0	0	0	0	1	0	1	0	0	0	0	0	0	0	0	0	0	0	0	0
chr5: p14.3	0	0	1	0	1	0	0	0	1	0	0	0	0	0	0	0	0	0	0	0	1	0
chr5: p15.1	2	0	3	1	7	2	0	1	7	1	1	0	0	0	4	0	0	0	1	0	2	0
chr5: p15.2	6	5	1	1	6	0	0	1	11	5	1	0	0	0	1	3	1	0	0	2	2	2
chr5: p15.31	0	4	4	0	4	2	0	0	5	4	0	1	1	0	4	0	0	0	1	0	3	3
chr5: p15.32	0	1	0	0	0	0	0	0	0	0	0	0	0	0	0	0	0	0	1	0	0	0
chr5: p15.33	3	1	3	3	1	3	0	0	1	15	0	2	3	1	0	2	0	0	0	2	5	6
chr5: q11.1	0	2	1	0	2	0	0	0	0	2	0	0	0	0	0	0	0	0	0	0	1	0
chr5: q11.2	5	5	3	5	14	2	3	0	14	17	16	1	0	2	4	2	0	2	6	3	6	7
chr5: q12.1	5	1	1	2	1	3	0	2	1	5	1	0	0	0	0	5	0	0	0	0	4	2
chr5: q12.3	0	1	7	1	12	1	0	0	10	6	0	0	0	0	0	1	0	0	0	2	1	3
chr5: q13.1	3	0	0	0	3	0	0	0	0	0	0	0	0	0	1	0	0	0	0	3	2	0
chr5: q13.2	4	1	6	4	19	2	0	1	14	9	3	2	1	3	0	10	0	0	1	2	9	10
chr5: q13.3	0	3	2	4	10	0	2	5	15	7	3	1	1	1	1	0	0	0	4	4	3	4
chr5: q14.1	6	2	9	0	17	0	1	1	8	7	3	2	1	2	7	0	0	0	3	1	0	0
chr5: q14.2	0	3	0	1	0	1	0	0	4	2	0	0	0	3	0	3	0	0	0	0	0	3
chr5: q14.3	1	3	1	3	9	0	2	0	15	6	7	0	2	2	0	3	0	0	7	1	2	3
chr5: q15	3	1	5	2	19	2	0	0	33	10	5	0	3	0	3	1	0	0	0	0	11	0
chr5: q21.1	1	2	5	0	0	1	0	1	7	2	0	0	0	0	0	0	0	0	0	3	0	0
chr5: q21.2	0	0	1	0	0	0	0	0	0	1	0	0	0	0	0	0	0	0	0	0	0	0
chr5: q21.3	3	0	0	3	10	0	0	0	8	0	2	0	0	0	0	0	0	0	3	0	0	0
chr5: q22.1	0	0	3	1	7	0	2	1	8	3	1	0	1	0	2	0	0	0	2	0	1	0
chr5: q22.2	0	0	1	0	5	0	0	1	3	3	2	0	0	0	1	0	0	0	0	2	1	0
chr5: q22.3	2	2	2	1	5	0	0	0	5	4	2	0	0	0	2	0	0	0	1	1	1	0
chr5: q23.1	3	0	1	0	6	0	1	0	2	6	4	0	0	0	1	0	0	0	1	0	2	0
chr5: q23.2	2	3	3	3	10	1	0	4	9	5	1	0	0	1	0	4	0	1	3	1	1	3
chr5: q23.3	0	2	1	2	2	0	2	0	1	3	1	0	0	0	0	0	0	0	2	0	0	1
chr5: q31.1	2	1	1	7	21	1	2	2	32	16	3	3	1	2	4	7	0	2	3	3	5	8
chr5: q31.2	6	2	4	6	9	6	1	1	11	16	4	3	2	2	3	5	0	0	5	2	9	3
chr5: q31.3	6	1	10	0	19	3	2	1	30	10	6	0	1	0	1	0	0	0	0	6	12	0
chr5: q32	5	4	2	2	9	0	0	0	26	9	5	0	3	3	0	6	0	0	6	5	8	3
chr5: q33.1	2	3	4	2	5	0	2	0	11	8	4	0	1	2	0	1	0	0	1	2	5	1
chr5: q33.2	2	2	2	1	5	1	0	0	4	3	2	1	0	1	2	1	0	0	2	0	4	1
chr5: q33.3	5	5	0	2	4	2	2	0	5	3	2	2	0	0	1	4	0	0	2	0	4	1
chr5: q34	2	4	0	2	3	2	0	2	2	6	0	1	0	1	0	2	0	0	2	0	2	4
chr5: q35.1	2	6	5	3	8	8	0	0	21	8	3	2	0	0	1	2	0	1	2	4	13	2
chr5: q35.2	1	1	4	2	8	3	2	2	8	7	1	1	1	0	1	0	0	0	0	3	3	2
chr5: q35.3	6	4	9	4	10	3	0	1	12	12	3	1	0	5	2	4	0	0	2	2	9	3
chr6: p11.2	1	2	0	0	1	0	0	0	2	3	2	0	0	2	0	2	0	2	0	0	1	1
chr6: p12.1	5	1	5	0	11	0	6	0	5	2	4	1	0	1	0	3	0	0	0	1	8	6
chr6: p12.2	2	0	0	0	4	0	0	0	6	2	1	0	1	0	1	4	0	0	1	1	1	4
chr6: p12.3	5	2	7	2	7	1	0	0	4	2	1	1	0	1	6	4	0	0	2	1	2	2
chr6: p21.1	5	5	3	5	8	1	2	2	18	13	3	4	5	0	5	9	2	1	2	6	11	6
chr6: p21.2	1	1	1	2	2	2	0	0	11	2	0	0	0	0	1	3	0	0	1	2	3	2
chr6: p21.31	2	2	0	4	5	2	2	2	10	9	3	1	0	0	1	3	1	0	3	4	2	6
chr6: p21.32	1	5	3	2	5	0	0	0	11	8	15	0	0	0	0	2	0	0	0	23	30	1
chr6: p21.33	5	7	7	2	16	1	1	0	16	7	2	3	3	0	6	7	0	2	2	21	17	9
chr6: p22.1	0	3	6	1	4	5	0	0	10	11	0	1	0	0	0	7	0	0	1	8	1	4
chr6: p22.2	0	3	2	2	8	11	1	7	23	5	2	0	0	1	3	6	0	0	0	4	1	11
chr6: p22.3	3	2	7	2	16	2	4	0	19	22	8	4	2	2	6	14	2	0	1	6	10	5
chr6: p23	0	0	0	1	2	1	0	0	0	2	0	0	0	0	0	3	0	0	0	1	2	0
chr6: p24.1	3	1	1	2	3	2	1	0	6	0	2	0	2	0	0	0	0	0	3	1	8	1
chr6: p24.2	0	0	3	0	0	2	0	2	1	4	2	0	1	0	0	3	0	0	1	1	4	0
chr6: p24.3	0	1	0	3	1	1	0	1	2	6	0	0	1	1	0	4	0	0	3	0	0	6
chr6: p25.1	1	1	0	0	1	1	1	0	0	0	2	1	0	0	0	1	0	0	0	3	1	1
chr6: p25.2	2	0	0	2	6	0	0	1	3	10	1	0	0	0	0	4	0	0	0	1	6	1
chr6: p25.3	3	1	0	4	0	1	2	0	0	2	1	1	0	0	0	2	0	0	0	1	2	1
chr6: q12	0	0	1	0	1	0	3	0	5	0	3	0	0	0	1	0	0	0	0	2	0	1
chr6: q13	1	4	4	0	6	2	1	2	17	3	0	2	0	4	0	1	0	3	2	0	1	5
chr6: q14.1	5	1	4	3	8	3	1	1	12	6	2	1	0	0	1	2	0	0	2	1	5	4
chr6: q14.2	0	0	0	0	4	0	3	0	6	0	0	0	1	0	0	1	0	0	1	0	0	1
chr6: q14.3	1	0	4	0	6	0	0	0	9	2	0	0	0	0	0	2	0	1	2	0	1	0
chr6: q15	4	0	4	1	8	0	0	0	4	8	2	0	0	0	2	6	0	0	1	5	2	0
chr6: q16.1	0	0	3	0	1	0	2	0	3	3	3	0	2	0	0	0	0	0	1	1	2	0
chr6: q16.2	2	0	3	0	6	0	0	0	0	2	0	0	0	0	2	0	0	0	0	1	3	2
chr6: q16.3	2	0	1	0	1	0	0	0	4	0	0	0	0	0	0	1	0	0	0	1	0	1
chr6: q21	11	8	4	5	26	4	0	3	36	13	0	0	3	2	6	6	1	1	4	5	7	3
chr6: q22.1	2	9	4	1	10	0	0	2	8	4	1	2	0	2	0	0	0	0	5	3	3	3
chr6: q22.31	4	6	8	0	9	2	3	0	6	11	10	0	3	0	1	2	0	3	7	2	5	4
chr6: q22.32	0	0	0	1	0	0	0	0	2	1	0	1	0	1	0	2	0	0	0	0	1	1
chr6: q22.33	4	0	1	1	11	0	0	2	11	0	1	0	1	0	1	2	0	1	1	0	4	0
chr6: q23.1	0	0	2	0	3	0	0	1	1	2	0	0	0	0	0	0	0	0	2	1	0	0
chr6: q23.2	1	3	3	1	10	0	1	0	9	3	5	0	3	0	4	1	1	0	3	0	6	0
chr6: q23.3	7	1	2	3	13	3	0	2	8	6	1	2	0	2	3	3	0	0	1	2	7	6
chr6: q24.1	0	0	0	1	5	0	0	0	4	1	2	0	0	0	1	0	0	0	0	0	3	0
chr6: q24.2	6	0	5	0	11	0	0	0	6	0	1	0	0	1	0	0	0	0	6	0	12	0
chr6: q24.3	4	0	3	0	3	0	0	1	8	0	0	0	0	0	1	0	0	0	0	0	3	0
chr6: q25.1	4	1	4	2	8	1	0	1	11	1	5	3	0	1	2	2	0	0	6	1	5	3
chr6: q25.2	3	1	0	0	1	1	0	0	6	4	1	0	0	0	1	2	0	0	0	2	3	3
chr6: q25.3	4	4	1	8	16	0	1	1	21	6	1	1	0	1	3	1	0	1	5	3	3	3
chr6: q26	0	1	0	0	4	0	0	1	0	3	1	0	0	1	4	0	0	0	0	1	4	0
chr6: q27	1	2	6	1	12	2	1	2	6	7	0	1	0	2	1	3	0	2	4	3	2	5
chr7: p11.2	7	1	2	0	3	2	2	0	11	6	2	2	0	0	4	3	0	0	1	7	0	5
chr7: p12.1	2	0	1	0	1	0	1	0	0	6	0	2	0	1	0	2	0	0	0	1	1	3
chr7: p12.2	0	0	0	0	1	0	0	0	0	1	1	0	0	0	0	0	0	0	0	1	1	0
chr7: p12.3	0	1	0	1	2	1	0	0	4	4	0	0	0	1	5	0	0	1	0	1	1	3
chr7: p13	1	5	1	1	9	0	0	0	2	12	0	1	0	1	3	5	0	0	0	0	3	2
chr7: p14.1	0	3	4	3	7	3	0	9	6	13	4	3	0	4	0	4	0	2	3	0	5	1
chr7: p14.2	1	1	0	1	0	1	0	0	0	6	0	2	0	2	0	2	0	1	0	2	1	2
chr7: p14.3	10	3	6	2	18	2	3	1	9	25	2	4	2	1	3	1	0	1	7	11	6	5
chr7: p15.1	3	0	0	0	0	0	0	0	0	0	0	0	0	0	0	0	0	0	0	0	0	0
chr7: p15.2	0	2	4	1	12	0	0	1	1	15	0	1	0	12	0	4	0	1	1	14	3	2
chr7: p15.3	1	1	5	1	14	1	0	2	7	19	1	1	0	6	0	8	0	0	0	3	3	6
chr7: p21.1	2	2	4	1	4	6	2	3	9	6	2	3	2	2	0	1	0	3	1	2	4	4
chr7: p21.2	1	0	0	0	2	0	0	0	0	5	0	0	0	0	0	0	0	0	0	3	2	0
chr7: p21.3	3	1	7	0	2	0	4	1	0	13	2	0	1	0	0	0	0	1	0	9	4	0
chr7: p22.1	1	1	0	2	1	0	0	1	2	15	0	0	0	0	0	3	0	0	0	2	0	2
chr7: p22.2	0	0	0	0	0	0	0	0	0	0	0	0	0	0	0	0	0	0	0	0	0	2
chr7: p22.3	3	2	0	0	4	1	0	0	1	20	0	3	1	0	2	3	0	0	1	1	2	3
chr7: q11.21	0	0	2	0	2	2	0	0	1	16	0	0	0	0	1	3	0	0	0	3	0	0
chr7: q11.22	1	0	0	0	1	0	0	0	0	4	0	0	0	0	0	0	0	0	1	0	0	0
chr7: q11.23	0	4	4	3	12	7	0	1	1	22	2	1	3	2	0	2	0	0	0	12	9	3
chr7: q21.11	7	1	5	0	14	0	2	0	9	2	7	0	1	0	2	0	0	0	3	5	5	1
chr7: q21.12	5	2	2	0	5	0	0	7	4	7	6	0	0	0	7	2	0	0	0	4	10	1
chr7: q21.13	2	3	3	0	2	0	0	1	1	4	0	0	0	0	0	1	0	2	0	0	0	1
chr7: q21.2	0	0	3	0	5	0	0	0	10	4	0	1	0	0	0	0	0	0	3	6	2	0
chr7: q21.3	7	2	12	3	10	4	1	1	11	19	7	2	5	3	7	10	3	2	2	4	8	10
chr7: q22.1	6	6	6	2	24	1	2	2	14	27	4	4	6	3	14	4	0	5	3	4	5	5
chr7: q22.2	0	0	0	0	0	0	0	0	0	0	0	0	0	0	0	0	0	0	0	0	0	1
chr7: q22.3	1	0	2	0	2	2	2	0	0	10	2	1	0	0	2	7	0	0	0	4	5	2
chr7: q31.1	6	1	1	0	18	0	4	2	15	10	7	0	0	1	3	2	0	1	1	2	4	1
chr7: q31.2	4	2	1	1	7	3	1	0	6	1	2	2	0	2	1	1	2	0	4	2	7	0
chr7: q31.31	0	1	2	0	3	3	0	0	3	9	1	0	1	0	2	0	0	0	0	1	3	0
chr7: q31.32	0	0	1	0	3	0	0	0	0	4	1	0	1	0	2	0	0	0	0	1	1	1
chr7: q31.33	0	0	0	1	2	0	0	0	0	4	0	0	0	0	0	0	1	0	0	1	0	1
chr7: q32.1	1	3	0	2	2	0	1	0	6	9	2	2	0	0	0	3	0	0	1	4	1	6
chr7: q32.2	0	0	0	2	1	1	0	0	7	6	0	0	1	1	0	3	2	0	1	1	0	3
chr7: q32.3	6	0	1	0	8	0	0	1	5	1	0	0	0	1	1	1	0	0	0	6	5	0
chr7: q33	0	2	3	0	10	2	2	0	15	18	4	0	0	1	3	3	0	2	6	4	1	1
chr7: q34	5	5	0	1	3	7	1	0	7	30	4	1	0	1	0	4	4	0	2	6	6	3
chr7: q35	0	0	2	0	2	0	0	2	3	7	0	0	0	0	0	1	0	0	0	0	1	2
chr7: q36.1	11	3	8	3	13	4	3	0	3	21	5	1	0	1	0	1	0	1	0	12	13	5
chr7: q36.2	0	0	3	0	1	0	0	1	6	4	0	0	1	0	3	0	0	0	0	6	1	1
chr7: q36.3	2	0	3	2	2	2	0	0	1	8	0	0	1	0	0	2	0	0	0	4	1	2
chr7_gl000195_random:	0	0	0	0	0	0	0	0	1	1	0	1	0	0	0	0	0	0	1	0	0	0
chr8: p11.21	3	0	2	2	7	3	0	3	9	8	2	0	0	0	2	1	0	1	4	1	2	3
chr8: p11.22	4	0	1	0	7	0	0	0	8	0	1	0	0	0	0	2	0	0	0	0	4	1
chr8: p11.23	1	1	0	1	9	0	0	0	4	10	0	1	0	1	0	2	0	0	1	0	2	3
chr8: p12	2	6	4	1	10	0	0	2	3	10	0	0	1	0	2	0	0	0	5	0	5	1
chr8: p21.1	3	1	5	1	8	3	4	0	0	14	5	0	0	1	4	1	0	0	0	5	5	1
chr8: p21.2	6	2	8	3	18	2	1	3	16	10	4	3	3	0	7	4	0	0	6	3	6	6
chr8: p21.3	5	3	2	1	10	0	0	3	16	9	0	1	0	1	1	2	0	0	3	4	15	4
chr8: p22	8	2	9	2	30	0	1	1	12	5	2	0	0	1	6	1	1	0	6	3	10	3
chr8: p23.1	11	5	5	1	11	1	0	1	11	18	2	1	2	1	5	0	1	2	1	5	7	0
chr8: p23.2	0	0	0	0	0	0	0	0	0	0	0	0	0	0	0	0	0	0	0	1	0	0
chr8: p23.3	3	0	5	0	8	0	0	0	6	2	0	0	0	0	1	0	0	0	1	0	1	0
chr8: q11.21	0	0	0	3	1	3	1	1	4	8	2	2	0	0	2	5	0	0	0	6	2	7
chr8: q11.23	3	0	5	0	2	3	0	0	7	3	1	0	0	0	0	0	0	0	1	1	2	1
chr8: q12.1	2	3	3	2	5	4	3	0	1	13	4	0	1	0	0	1	0	1	1	5	3	2
chr8: q12.2	0	0	0	0	0	1	0	0	0	2	0	0	0	0	0	0	0	0	0	0	0	0
chr8: q12.3	0	0	0	3	3	0	0	0	6	2	0	0	0	1	0	3	0	0	0	0	0	1
chr8: q13.1	0	0	1	1	2	1	0	0	1	7	1	0	1	0	2	0	0	0	3	0	1	2
chr8: q13.2	1	3	0	3	3	1	1	0	4	6	0	2	0	3	0	3	0	1	0	2	2	4
chr8: q13.3	0	3	0	2	2	1	0	0	6	4	1	0	1	1	0	0	0	0	2	1	0	0
chr8: q21.11	2	2	2	3	8	1	3	2	11	5	1	2	2	1	0	5	0	0	4	2	2	2
chr8: q21.12	0	0	1	0	3	0	1	1	5	0	0	0	0	0	0	1	0	0	0	1	0	0
chr8: q21.13	2	1	1	2	3	7	0	3	9	8	5	0	0	1	0	4	0	0	0	9	5	3
chr8: q21.2	0	1	2	1	2	0	1	0	2	3	2	0	1	0	1	1	0	0	0	2	2	0
chr8: q21.3	6	0	8	0	11	3	0	0	21	2	3	0	1	2	1	1	0	0	2	3	3	3
chr8: q22.1	2	1	5	2	6	8	0	1	17	14	4	3	0	1	0	6	0	1	2	3	1	10
chr8: q22.2	2	0	4	1	4	1	1	0	3	4	0	0	0	1	2	2	0	0	0	2	0	0
chr8: q22.3	2	2	4	1	7	3	0	3	10	1	0	2	0	1	2	6	0	1	3	3	5	7
chr8: q23.1	1	0	3	0	2	1	1	3	4	5	1	1	0	0	1	3	0	0	0	0	3	0
chr8: q23.2	4	0	0	0	4	0	1	0	0	1	0	0	0	0	0	0	0	0	0	1	1	0
chr8: q23.3	0	0	1	0	0	0	1	0	4	1	0	0	0	0	0	1	0	0	0	0	0	0
chr8: q24.11	5	0	3	1	1	0	0	0	11	4	0	0	0	0	4	2	1	0	5	2	0	0
chr8: q24.12	6	2	3	2	2	4	1	2	6	4	4	1	0	1	1	3	0	1	1	2	2	2
chr8: q24.13	2	4	3	3	2	4	1	2	9	9	4	5	0	4	0	16	0	1	3	2	2	12
chr8: q24.21	3	0	1	1	0	0	0	1	13	1	0	1	0	0	0	1	0	0	0	0	0	1
chr8: q24.22	2	5	2	1	2	2	0	0	8	2	0	1	0	2	0	1	0	0	0	3	3	4
chr8: q24.3	1	4	3	7	0	19	1	0	10	16	0	8	1	3	2	12	0	1	5	3	3	20
chr9: p11.2	1	0	4	0	2	1	0	0	1	5	0	0	0	0	0	0	0	0	0	1	0	0
chr9: p12	0	0	0	0	1	0	0	0	0	0	0	0	0	0	0	0	0	0	0	0	0	1
chr9: p13.1	0	1	1	1	1	0	0	1	0	4	0	0	0	0	0	0	0	0	2	1	0	0
chr9: p13.2	0	0	1	1	8	1	0	0	3	10	0	1	0	0	4	2	0	0	2	0	0	2
chr9: p13.3	1	3	4	4	7	1	2	1	18	15	7	0	2	0	3	2	2	1	7	1	6	2
chr9: p21.1	1	1	2	0	2	0	0	0	4	4	0	0	0	0	0	0	0	0	0	0	3	0
chr9: p21.2	1	0	5	0	3	0	1	0	2	8	1	0	0	0	1	0	0	0	1	0	3	0
chr9: p21.3	0	3	0	0	2	3	0	0	9	5	2	1	0	0	0	1	0	0	2	1	2	3
chr9: p22.1	0	1	0	0	4	0	0	0	2	3	0	0	1	0	0	0	0	0	1	1	2	0
chr9: p22.2	0	0	0	0	1	0	0	0	0	2	1	0	1	0	0	0	0	0	1	1	0	0
chr9: p22.3	6	1	3	1	11	0	0	0	7	4	2	0	0	2	0	0	0	0	5	1	0	0
chr9: p23	7	0	0	0	9	0	0	0	9	0	0	0	0	0	2	0	0	0	0	0	1	0
chr9: p24.1	1	3	2	1	5	0	1	0	9	5	0	0	0	0	7	1	0	0	3	0	2	0
chr9: p24.2	2	2	3	0	1	0	1	1	4	0	1	0	0	0	2	0	0	0	1	0	2	0
chr9: p24.3	0	0	2	0	5	0	0	0	5	2	1	0	0	0	0	0	0	0	0	3	2	1
chr9: q12	1	0	0	0	0	0	0	0	0	1	0	0	0	0	0	0	0	0	0	0	0	0
chr9: q13	0	0	1	0	1	0	0	0	2	2	0	0	0	0	0	0	0	0	1	0	0	0
chr9: q21.11	4	0	7	0	6	0	3	0	0	7	2	0	1	0	1	0	0	1	0	2	7	0
chr9: q21.12	3	0	2	0	4	0	0	0	3	3	3	0	1	0	1	0	0	0	1	0	4	0
chr9: q21.13	3	1	5	1	11	0	1	1	7	7	4	0	1	1	2	1	0	4	0	0	3	1
chr9: q21.2	0	1	0	1	1	2	0	1	3	3	1	2	0	0	1	0	1	0	0	0	1	2
chr9: q21.31	1	0	1	0	1	0	0	0	0	0	0	0	0	0	0	0	0	0	1	0	0	0
chr9: q21.32	2	1	2	3	7	0	0	3	1	12	3	0	1	0	0	1	0	0	0	5	7	3
chr9: q21.33	0	1	1	0	9	1	0	1	0	8	2	0	0	0	2	0	0	0	0	6	2	3
chr9: q22.1	1	0	2	0	0	0	0	1	4	2	1	0	0	0	0	0	0	0	0	0	1	0
chr9: q22.2	0	2	0	1	2	2	0	0	0	5	0	1	0	1	0	1	0	1	0	4	0	1
chr9: q22.31	2	3	4	0	9	0	0	1	2	4	4	0	0	2	2	0	0	1	0	2	4	1
chr9: q22.32	1	2	7	1	12	1	0	1	2	15	0	0	1	0	5	0	0	0	2	3	2	1
chr9: q22.33	4	2	1	2	8	2	0	0	6	10	4	0	0	1	1	2	0	1	0	6	4	4
chr9: q31.1	0	1	2	2	5	2	0	0	10	11	1	0	3	0	9	5	0	2	3	1	2	3
chr9: q31.2	2	0	1	3	6	3	0	0	0	6	3	0	2	0	0	3	0	0	0	1	2	3
chr9: q31.3	11	0	7	1	18	0	1	5	9	10	4	0	2	0	10	3	0	0	1	1	10	5
chr9: q32	0	8	5	3	11	2	0	0	4	11	0	2	2	0	3	2	0	0	0	2	7	2
chr9: q33.1	0	0	2	1	7	0	2	1	17	2	1	0	0	0	0	0	0	4	7	0	4	1
chr9: q33.2	2	3	2	0	6	0	3	0	5	12	4	1	1	0	1	1	0	0	0	5	3	2
chr9: q33.3	3	1	1	1	12	2	1	0	7	24	0	0	0	0	1	1	0	0	1	4	2	4
chr9: q34.11	3	5	3	1	6	4	0	1	9	17	1	4	0	0	4	1	0	0	0	1	8	4
chr9: q34.12	1	0	0	0	0	1	0	0	0	6	0	0	0	0	0	0	0	0	0	0	1	0
chr9: q34.13	0	0	0	0	2	0	0	0	0	10	0	0	0	0	0	0	0	0	0	0	0	0
chr9: q34.2	0	0	0	1	1	0	0	0	0	12	0	1	0	0	5	0	3	0	0	1	0	3
chr9: q34.3	5	4	7	2	5	2	4	0	9	19	1	0	0	3	5	1	0	0	2	1	8	4
chrX: p11.21	2	0	7	0	7	0	0	0	0	13	0	0	0	0	1	0	0	0	0	2	0	0
chrX: p11.22	0	0	5	0	2	0	0	0	0	17	0	0	0	0	2	2	0	0	0	3	4	5
chrX: p11.23	0	3	0	0	5	8	1	0	7	28	0	3	1	1	4	2	0	0	0	2	2	7
chrX: p11.3	4	0	2	0	5	0	0	0	1	7	5	0	0	0	0	0	0	0	1	3	4	0
chrX: p11.4	3	3	1	1	9	0	1	1	2	11	3	0	1	0	3	2	0	0	1	6	7	2
chrX: p21.1	0	0	1	0	1	1	1	0	3	1	2	0	1	0	2	1	0	1	1	0	2	0
chrX: p21.2	1	0	1	0	3	0	0	0	0	2	1	0	0	0	0	0	0	0	1	1	1	0
chrX: p21.3	0	0	0	0	1	0	0	0	2	0	0	0	0	0	0	0	0	0	1	0	0	0
chrX: p22.11	0	2	1	2	7	0	0	1	4	6	1	0	0	0	0	1	0	0	0	1	2	0
chrX: p22.12	1	0	0	1	3	1	0	1	2	5	0	1	1	0	0	1	0	0	0	0	1	1
chrX: p22.13	2	2	6	0	3	0	0	0	1	3	0	0	1	0	0	1	0	1	1	0	3	1
chrX: p22.2	10	1	2	1	15	4	5	0	4	25	8	3	0	0	1	0	0	0	0	2	13	2
chrX: p22.31	0	0	0	1	3	0	1	1	2	5	0	0	0	1	0	0	0	0	0	0	1	0
chrX: p22.32	0	0	1	0	1	0	0	0	0	2	1	0	0	0	0	0	0	0	0	1	0	0
chrX: p22.33	0	3	2	2	3	2	0	0	3	13	0	0	0	1	1	0	0	0	4	3	2	1
chrX: q11.1	0	0	0	0	0	0	1	0	0	3	0	0	0	0	0	0	0	0	0	0	0	0
chrX: q11.2	0	0	0	0	0	0	0	0	0	3	0	0	0	0	0	0	0	0	0	0	0	0
chrX: q12	1	0	0	0	3	0	0	0	1	6	1	0	0	1	5	0	0	1	1	2	2	0
chrX: q13.1	2	3	1	0	5	2	1	0	0	28	1	0	0	0	0	1	2	0	0	2	3	3
chrX: q13.2	5	0	4	1	16	0	0	0	4	5	0	1	0	0	1	0	0	0	8	1	1	1
chrX: q13.3	0	0	2	0	2	0	1	0	0	5	0	0	0	0	0	0	0	0	0	0	0	0
chrX: q21.1	3	2	6	7	10	0	2	0	3	14	5	0	0	1	0	1	0	1	0	4	5	6
chrX: q21.2	0	0	0	0	0	0	0	0	0	1	0	0	0	0	0	0	0	0	0	0	0	0
chrX: q21.31	0	0	0	0	1	0	0	0	0	0	0	0	0	0	0	0	0	0	1	1	0	0
chrX: q21.32	0	1	1	0	2	0	0	0	0	0	1	0	0	0	0	0	0	0	0	2	0	0
chrX: q21.33	1	0	0	0	2	0	1	0	0	1	0	0	0	0	0	0	0	0	0	0	1	0
chrX: q22.1	2	1	14	0	19	1	4	2	10	17	7	1	1	1	1	1	1	0	0	1	8	6
chrX: q22.2	1	1	2	0	8	0	2	0	2	5	1	0	0	0	0	0	0	0	0	1	1	1
chrX: q22.3	0	1	5	0	9	0	2	0	6	11	3	1	4	1	2	0	1	1	7	0	2	2
chrX: q23	8	0	6	3	9	0	0	0	2	13	2	1	0	0	1	4	3	1	4	6	6	3
chrX: q24	2	2	5	2	9	0	0	1	9	13	2	0	0	0	0	4	0	0	0	4	3	2
chrX: q25	4	0	2	0	2	1	1	0	8	1	0	0	0	0	2	1	0	0	0	3	0	0
chrX: q26.1	0	1	1	1	1	0	0	0	4	1	0	1	0	0	1	0	0	0	0	1	1	0
chrX: q26.2	2	3	2	1	9	0	3	0	0	14	0	2	0	0	0	6	0	0	2	0	1	6
chrX: q26.3	7	1	7	0	8	2	1	1	7	12	6	0	0	0	1	1	0	1	1	4	6	1
chrX: q27.1	0	0	0	0	1	0	1	0	1	5	0	0	0	0	2	0	0	0	1	0	0	0
chrX: q27.3	0	1	0	0	0	0	0	0	0	1	0	0	0	0	0	0	0	0	0	1	0	0
chrX: q28	4	3	2	4	5	8	2	3	31	11	2	5	0	6	3	7	0	0	1	7	5	18
chrY: p11.2	0	0	0	0	0	0	0	0	1	2	0	0	0	0	0	0	0	0	0	0	0	0
chrY: p11.31	0	0	0	0	1	0	0	0	2	0	0	0	0	0	0	0	0	0	0	1	1	0
chrY: p11.32	0	0	0	0	1	0	0	0	0	2	0	0	0	0	0	0	0	0	0	1	0	0
chrY: q11.21	0	0	0	0	0	0	0	0	0	0	0	0	0	0	0	0	0	0	0	2	2	0
chrY: q11.221	0	0	0	0	0	0	1	0	1	0	0	0	0	0	0	0	0	0	0	0	0	0
chrY: q11.222	0	2	0	1	0	3	0	1	4	3	0	0	0	0	0	3	0	0	0	4	1	3
chrY: q11.223	0	0	0	0	0	0	0	0	0	3	0	0	4	0	0	0	0	0	0	2	0	0
chrY: q11.23	0	0	0	0	0	0	0	0	0	0	0	0	2	0	0	0	0	0	0	0	0	0
chrY: q12	0	0	0	0	1	0	0	0	1	0	0	0	0	0	0	0	0	0	0	0	0	0
