# Supplementary material for: Prediction of Potential Cancer-Risk Regions Based on Transcriptome Data: Towards a Comprehensive View
Source: PLoS One. 2014 May 5;9(5):e96320. doi: 10.1371/journal.pone.0096320 (PMC4010480; doi:10.1371/journal.pone.0096320)
Supplement: Table S13 — Frequency of altered probset for each chromosomal region (first 200 probsets with highest fold changes) in each cancer. (XLSX) [file pone.0096320.s019.xlsx]

## Sheet: Table S13
Table S13 Frequency of altered probset for each chromosomal region (first 200 probsets with highest fold changes) in each cancer. The numbers of altered genes in each region have been counted using an in-house developed python script (Suuplementary Script).
	Breast cancer		Endometrial cancer		Ovarian cancer		Prostate cancer		Testicular Cancer		Colorectal cancer		Gastric cancer		Liver cancer		Pancreatic cancer		Brain cancer		Lung cancer
Chromosomes	Down expressed	Over expressed	Down expressed2	Over expressed3	Down expressed4	Over expressed5	Down expressed6	Over expressed7	Down expressed8	Over expressed9	Down expressed10	Over expressed11	Down expressed12	Over expressed13	Down expressed14	Over expressed15	Down expressed16	Over expressed	Down expressed	Over expressed	Down expressed	Over expressed
Chromosomes	Down expressed	Over expressed	Down expressed2	Over expressed3	Down expressed4	Over expressed5	Down expressed6	Over expressed7	Down expressed8	Over expressed9	Down expressed10	Over expressed11	Down expressed12	Over expressed13	Down expressed14	Over expressed15	Down expressed16	Over expressed	Down expressed	Over expressed	Down expressed	Over expressed
chr1: p11.2	0	0	0	1	0	0	0	0	0	1	0	0	0	1	0	1	0	0	0	0	0	1
chr1: p12	0	0	0	0	0	0	1	0	0	0	1	0	0	1	2	0	0	2	0	0	0	0
chr1: p13.1	0	0	0	0	0	1	0	0	0	0	0	0	0	0	0	0	1	0	0	0	0	0
chr1: p13.2	0	0	0	0	3	0	0	0	0	0	0	0	1	0	1	0	0	1	3	1	0	0
chr1: p13.3	0	0	0	2	0	2	1	1	0	1	0	0	2	0	0	0	1	0	0	1	1	0
chr1: p21.1	0	3	0	0	0	0	0	2	0	0	0	2	0	2	0	0	1	2	1	0	0	2
chr1: p21.2	1	0	0	0	0	0	0	0	0	0	0	0	0	0	0	0	0	0	0	0	0	0
chr1: p21.3	0	0	0	0	1	0	0	0	0	0	0	0	0	0	0	0	0	0	0	0	0	0
chr1: p22.1	2	0	0	0	0	1	0	0	0	0	0	1	0	0	0	0	0	0	0	1	0	0
chr1: p22.2	0	0	0	0	0	0	0	0	2	0	0	0	0	0	0	0	0	1	0	0	0	1
chr1: p22.3	1	0	2	0	1	1	0	2	2	2	2	0	0	0	0	0	0	1	1	0	0	4
chr1: p31.1	1	0	1	0	1	0	0	0	1	0	1	0	2	0	3	0	0	2	0	2	0	0
chr1: p31.2	0	0	0	0	0	1	0	0	0	0	0	0	0	0	0	1	0	0	0	0	0	0
chr1: p31.3	1	1	2	1	1	0	1	1	1	2	0	0	3	0	0	1	0	2	0	1	1	2
chr1: p32.1	0	0	0	0	0	0	1	1	0	1	0	1	0	0	0	0	0	0	0	0	0	0
chr1: p32.2	0	0	1	0	1	0	0	0	0	0	0	0	0	0	1	2	0	0	0	0	0	0
chr1: p32.3	0	0	0	0	0	0	0	3	0	2	0	2	0	0	0	1	0	0	2	0	0	0
chr1: p33	0	0	0	0	0	0	0	0	0	0	0	0	1	0	2	0	0	0	0	0	2	0
chr1: p34.1	0	0	0	2	0	1	0	1	0	0	0	0	0	0	0	1	0	0	0	0	0	1
chr1: p34.2	0	0	0	2	0	1	1	0	0	0	2	1	0	0	1	1	0	0	0	0	0	2
chr1: p34.3	0	2	0	0	0	0	0	0	0	0	0	0	0	1	0	0	0	0	0	1	0	0
chr1: p35.1	0	0	0	0	0	0	0	0	0	0	0	0	0	0	2	0	0	0	0	0	0	0
chr1: p35.2	0	0	0	0	0	0	0	0	0	0	0	0	0	0	0	0	0	0	0	2	0	0
chr1: p36.11	0	0	0	2	0	0	0	0	0	2	0	0	0	0	1	2	0	2	0	0	3	0
chr1: p36.12	0	0	1	0	0	0	1	0	0	0	0	0	0	1	0	0	3	1	0	3	0	0
chr1: p36.13	0	0	0	0	0	0	2	1	0	0	0	0	2	1	0	0	0	0	1	0	0	0
chr1: p36.21	1	0	0	0	0	0	0	0	0	0	0	0	0	0	0	0	4	0	1	0	0	0
chr1: p36.22	0	0	0	0	0	0	0	0	0	1	0	0	0	0	0	0	0	0	1	0	0	0
chr1: p36.23	0	0	0	1	0	0	0	0	0	0	0	0	0	0	0	0	0	0	0	1	0	0
chr1: p36.32	0	0	0	0	0	0	0	0	0	0	0	1	2	0	0	0	0	0	0	0	0	0
chr1: p36.33	0	1	0	1	0	0	0	0	0	0	0	0	0	0	0	0	0	0	0	0	0	0
chr1: q21.1	2	0	0	1	1	0	0	0	0	0	0	0	0	0	0	0	0	0	0	0	0	0
chr1: q21.2	0	3	0	0	0	0	1	0	0	0	0	0	1	0	0	0	0	0	0	2	0	0
chr1: q21.3	2	0	0	2	0	1	1	0	1	0	0	1	0	0	0	0	0	0	1	0	3	8
chr1: q22	0	0	0	2	0	4	0	1	0	5	0	2	0	0	0	0	0	2	0	1	0	0
chr1: q23.1	1	1	0	1	1	1	0	0	0	3	0	0	0	0	1	0	0	0	0	1	0	0
chr1: q23.2	1	1	1	0	0	0	1	0	0	1	0	0	0	0	0	0	0	0	0	0	1	0
chr1: q23.3	0	0	1	2	2	1	0	0	6	0	1	1	0	2	0	2	0	0	3	2	0	2
chr1: q24.1	0	0	0	0	1	0	0	0	0	0	0	1	0	0	0	0	0	0	0	0	0	0
chr1: q24.2	1	0	0	0	0	0	2	0	0	0	3	0	0	1	0	0	0	0	0	0	1	0
chr1: q24.3	1	0	0	0	0	0	0	0	1	0	0	0	1	0	0	0	0	0	0	0	2	0
chr1: q25.1	0	1	0	0	0	0	0	0	0	0	0	0	0	0	0	1	0	0	0	1	0	0
chr1: q25.2	0	0	1	0	0	0	0	0	0	0	1	0	0	0	0	0	0	0	0	0	0	0
chr1: q25.3	0	0	0	1	0	0	0	0	0	0	1	0	0	0	0	0	0	0	1	2	0	0
chr1: q31.1	1	0	0	0	1	0	0	0	2	0	0	0	0	0	1	0	0	0	0	1	0	0
chr1: q31.2	0	1	0	0	0	2	0	0	0	0	1	0	0	0	0	0	0	0	0	1	0	0
chr1: q31.3	0	0	0	2	2	0	0	0	1	1	0	0	0	1	2	3	0	0	0	2	0	1
chr1: q32.1	0	0	0	2	0	8	0	4	1	2	1	5	7	2	0	3	5	2	0	2	2	2
chr1: q32.2	0	0	1	0	0	0	1	0	0	0	0	0	0	0	1	0	0	4	0	0	2	1
chr1: q32.3	1	0	1	1	0	1	0	0	0	4	0	1	0	0	0	4	2	0	0	0	0	0
chr1: q41	0	0	0	2	0	2	1	0	4	0	0	0	3	0	0	1	1	1	0	0	0	1
chr1: q42.12	0	0	0	1	0	0	0	0	0	1	0	0	0	0	0	0	0	0	0	0	0	0
chr1: q42.2	0	0	0	0	0	0	0	0	0	2	0	1	2	1	0	0	0	1	0	1	0	0
chr1: q42.3	0	0	0	0	0	0	0	0	0	0	0	0	2	0	0	0	1	0	0	0	0	0
chr1: q43	0	0	0	0	2	0	2	0	0	0	0	0	0	0	3	0	0	0	0	0	0	0
chr1: q44	0	3	0	0	0	0	0	0	0	0	1	0	0	2	0	1	0	0	1	0	0	0
chr10: p11.21	0	0	0	0	0	0	0	0	0	0	0	0	0	0	0	0	0	0	0	1	0	0
chr10: p11.22	0	0	1	1	0	0	0	0	0	0	0	0	0	0	0	0	0	0	0	0	0	0
chr10: p12.1	0	0	0	0	0	0	0	0	0	1	0	0	0	0	0	1	0	0	0	1	0	0
chr10: p12.31	0	2	0	0	0	0	0	0	0	1	0	2	0	0	0	0	0	0	0	0	0	0
chr10: p12.33	0	0	0	0	0	0	0	0	0	0	0	0	0	0	0	0	0	0	1	1	0	0
chr10: p13	0	0	1	0	0	0	0	0	0	1	0	1	0	0	0	1	0	0	0	0	1	0
chr10: p14	2	1	0	0	1	0	0	0	0	0	0	0	0	0	0	0	0	0	0	0	1	0
chr10: p15.1	2	1	0	0	0	0	0	0	0	0	0	0	0	0	0	0	0	1	0	0	0	1
chr10: p15.2	0	0	0	0	0	1	0	0	0	0	0	0	0	0	0	0	0	0	0	0	0	0
chr10: q11.21	0	0	1	0	0	0	0	0	0	2	1	0	0	0	0	0	0	0	0	0	1	0
chr10: q11.22	0	0	0	0	2	0	0	0	0	0	0	0	0	0	0	0	0	0	0	0	0	0
chr10: q11.23	0	0	0	0	0	0	0	2	0	0	0	0	1	0	0	0	0	0	0	0	0	0
chr10: q21.1	1	0	1	0	1	0	1	0	0	0	0	0	0	3	1	2	0	0	1	0	0	1
chr10: q21.2	0	0	0	2	0	2	0	0	0	0	0	1	0	0	0	3	0	0	1	0	0	3
chr10: q21.3	0	0	0	0	0	0	0	0	0	0	1	0	2	0	0	1	0	1	0	0	0	1
chr10: q22.1	0	2	0	1	0	0	1	0	2	0	0	1	0	1	1	0	0	0	1	0	0	0
chr10: q22.3	0	0	0	0	0	0	1	0	1	0	0	0	0	0	0	0	0	0	0	0	4	0
chr10: q23.1	0	0	0	0	0	0	0	0	0	0	2	0	0	0	0	0	0	0	0	0	0	0
chr10: q23.2	1	0	0	0	1	0	0	0	0	0	0	0	0	0	0	0	0	0	1	0	1	0
chr10: q23.31	0	0	1	1	0	1	0	0	1	0	0	0	1	0	0	0	0	0	2	2	0	0
chr10: q23.32	0	1	0	0	0	0	0	0	1	0	0	0	0	0	0	0	0	0	0	0	0	0
chr10: q23.33	0	1	0	2	0	2	1	0	2	0	0	1	1	1	4	4	0	2	0	0	0	2
chr10: q24.1	1	1	0	0	0	0	0	0	0	0	0	0	0	0	0	0	0	1	1	1	0	0
chr10: q24.2	0	0	0	0	0	0	0	0	0	0	0	0	0	0	0	1	0	0	1	0	0	0
chr10: q24.31	0	0	1	1	0	0	0	0	0	0	0	3	0	0	0	0	0	0	0	0	0	0
chr10: q25.2	0	0	1	0	0	0	0	0	0	0	0	0	0	0	0	0	1	2	0	0	0	0
chr10: q25.3	1	0	0	1	0	0	1	0	0	1	0	0	0	0	0	0	4	0	0	0	1	0
chr10: q26.11	0	0	0	0	0	0	1	0	0	0	0	0	0	0	0	0	0	0	0	0	0	0
chr10: q26.12	0	1	0	0	0	0	0	0	0	0	0	0	0	0	0	0	0	0	0	0	0	0
chr10: q26.13	0	0	0	0	0	0	0	1	0	2	0	0	0	1	0	0	1	1	0	0	0	0
chr10: q26.2	0	1	0	1	0	0	0	0	2	0	0	1	0	2	1	1	0	1	0	0	0	2
chr10: q26.3	0	0	0	0	0	0	0	1	0	0	0	0	0	0	0	0	0	0	0	0	0	0
chr11: p11.12	0	0	0	0	0	0	0	1	0	0	0	0	0	0	0	0	0	0	0	0	0	0
chr11: p11.2	0	0	0	0	0	1	0	0	0	0	0	0	0	1	0	0	0	0	0	0	0	0
chr11: p13	0	1	0	0	0	1	0	2	0	0	0	0	1	0	0	0	1	0	0	1	0	0
chr11: p14.1	0	0	0	0	0	0	0	1	2	0	0	0	0	0	0	0	0	0	4	0	0	0
chr11: p14.2	0	0	0	0	0	0	0	1	1	0	0	0	0	0	1	0	0	0	0	1	0	0
chr11: p14.3	0	0	0	0	0	0	0	0	0	0	0	0	0	0	0	0	1	0	0	0	0	0
chr11: p15.1	0	0	0	1	0	0	0	0	0	0	2	0	0	0	2	1	1	0	1	0	0	0
chr11: p15.2	0	0	2	0	0	2	1	0	0	0	0	0	0	0	0	0	0	2	0	1	0	0
chr11: p15.3	0	1	0	1	0	0	0	0	3	0	0	0	0	0	0	0	0	0	2	0	0	0
chr11: p15.4	2	0	2	2	5	0	0	4	0	0	2	0	1	0	2	0	2	1	1	2	4	0
chr11: p15.5	0	0	0	0	0	0	3	0	0	0	0	1	5	2	0	0	1	0	0	0	0	0
chr11: q12.1	0	0	0	0	0	0	0	0	0	0	0	1	2	0	4	0	0	0	0	0	0	0
chr11: q12.2	0	0	0	0	0	0	0	0	0	0	4	0	1	0	0	0	0	0	1	7	1	0
chr11: q12.3	0	0	0	0	0	4	0	0	0	0	0	0	1	0	0	0	0	0	0	0	1	0
chr11: q13.1	0	0	0	2	0	0	0	0	3	0	0	0	0	0	0	0	0	2	0	0	0	0
chr11: q13.2	0	0	0	1	0	0	0	0	0	1	0	0	0	0	0	0	0	0	0	0	0	0
chr11: q13.3	0	0	0	0	0	0	1	1	0	1	0	1	1	0	0	0	0	0	0	0	0	0
chr11: q13.4	1	1	0	0	0	1	1	0	0	0	0	0	1	1	0	0	0	0	0	1	1	0
chr11: q13.5	0	0	0	0	0	0	3	0	0	0	0	0	0	1	1	0	0	0	0	0	0	0
chr11: q14.1	0	0	0	0	0	0	1	0	0	0	0	0	0	0	3	0	0	1	0	0	0	0
chr11: q14.2	0	0	0	0	0	0	0	0	1	0	0	0	0	0	0	0	0	0	1	0	0	0
chr11: q14.3	0	0	0	0	0	0	0	3	0	0	0	0	0	0	2	0	0	0	0	0	0	0
chr11: q21	0	1	0	0	0	0	0	0	0	0	0	0	0	0	0	0	0	0	0	0	0	1
chr11: q22.1	0	0	0	0	1	0	0	1	0	0	0	0	0	0	0	0	0	0	0	0	0	0
chr11: q22.2	0	2	0	1	0	1	0	0	1	0	0	5	0	1	0	1	0	1	0	0	0	3
chr11: q22.3	0	0	0	0	1	0	0	2	0	0	0	0	1	0	0	0	0	0	0	2	0	0
chr11: q23.1	0	0	0	0	0	0	1	0	0	0	0	0	2	0	1	0	0	0	0	0	0	0
chr11: q23.2	3	0	0	0	0	0	1	2	2	0	3	0	0	0	2	0	0	0	0	1	3	0
chr11: q23.3	0	3	0	0	0	4	1	0	2	0	0	1	0	3	1	0	2	2	2	0	0	3
chr11: q24.1	0	0	0	0	0	0	0	0	3	0	0	0	0	2	1	0	0	0	0	0	0	0
chr11: q24.2	2	0	1	1	1	0	0	0	0	0	0	0	2	0	1	0	0	0	0	0	0	0
chr11: q24.3	2	0	0	0	0	0	0	0	1	0	0	0	0	0	0	0	0	1	0	0	1	0
chr11: q25	0	1	0	0	0	0	0	1	2	0	0	0	0	1	0	0	0	0	0	0	0	0
chr12: p11.21	0	0	1	0	0	1	0	0	0	0	0	0	0	0	0	0	0	0	0	0	0	0
chr12: p11.22	0	0	0	0	0	1	0	0	0	0	0	0	0	0	0	0	0	0	0	0	0	3
chr12: p11.23	0	0	0	0	0	0	0	0	0	0	0	0	0	0	0	0	0	0	0	0	0	1
chr12: p12.1	0	1	1	0	0	1	1	0	0	0	0	0	0	1	2	2	3	0	0	0	0	0
chr12: p12.2	0	0	0	1	0	0	0	0	0	0	0	0	0	0	0	1	0	0	0	0	0	1
chr12: p12.3	0	0	0	0	2	0	0	0	2	0	1	0	1	1	0	0	1	0	0	0	1	0
chr12: p13.1	1	0	0	0	0	0	2	0	1	2	0	0	0	0	0	0	0	2	0	0	1	0
chr12: p13.2	0	1	0	0	0	0	0	0	0	0	0	0	0	0	1	0	0	0	0	1	1	0
chr12: p13.31	1	1	0	2	0	1	0	2	0	3	3	0	0	0	0	1	0	2	3	5	0	0
chr12: p13.32	0	0	0	1	0	1	0	0	0	1	0	0	0	0	0	1	1	0	0	0	0	0
chr12: p13.33	0	1	0	1	0	1	0	0	0	1	0	2	0	0	0	1	0	0	0	0	0	1
chr12: q12	0	0	0	1	1	0	1	0	0	3	0	0	0	0	0	0	0	0	0	1	2	0
chr12: q13.11	0	2	0	3	0	0	0	0	0	0	0	0	1	1	0	0	0	0	1	0	0	0
chr12: q13.12	0	0	0	0	0	0	1	1	0	0	0	0	1	0	1	1	0	1	0	1	0	0
chr12: q13.13	0	0	1	0	2	0	0	2	1	0	0	3	1	1	0	0	0	1	2	1	0	5
chr12: q13.2	0	1	0	0	0	0	2	1	0	0	0	0	0	0	1	0	0	0	0	0	0	0
chr12: q13.3	0	2	0	0	1	0	0	0	0	0	0	0	0	0	3	0	0	0	0	0	2	0
chr12: q14.1	0	0	0	0	0	0	0	0	0	0	0	1	4	0	0	0	0	0	0	0	0	0
chr12: q14.2	0	0	1	0	0	0	1	0	0	0	0	0	0	0	0	0	0	0	0	0	0	0
chr12: q14.3	1	0	1	0	1	1	0	0	0	0	0	0	0	0	0	1	0	1	2	0	1	1
chr12: q15	0	0	0	0	0	0	0	0	0	0	1	0	0	0	0	1	0	0	0	0	1	0
chr12: q21.1	0	0	0	0	1	0	1	0	0	0	0	1	0	0	0	1	1	1	1	0	0	0
chr12: q21.2	1	0	0	1	0	1	0	0	4	0	0	1	0	0	0	0	0	0	1	0	0	0
chr12: q21.31	0	0	0	0	0	0	0	0	0	0	0	0	0	0	0	0	0	0	0	0	0	1
chr12: q21.33	0	1	2	0	2	0	0	0	2	0	0	0	0	1	4	0	0	1	0	0	0	0
chr12: q22	0	0	1	0	0	0	0	0	0	3	0	0	0	0	0	0	0	0	1	1	0	0
chr12: q23.1	0	0	1	0	0	0	0	0	0	0	1	0	0	0	0	1	0	0	1	0	0	0
chr12: q23.2	0	0	0	0	0	0	0	1	0	0	0	0	0	0	0	0	0	0	0	2	0	0
chr12: q23.3	0	1	1	0	0	0	0	0	0	0	0	0	0	0	1	0	0	1	0	1	0	0
chr12: q24.11	1	0	0	0	0	0	0	0	0	0	0	0	0	0	0	0	0	0	0	0	0	0
chr12: q24.13	0	0	0	0	0	0	0	0	0	0	0	0	0	0	1	0	0	0	0	1	0	0
chr12: q24.21	0	0	1	0	0	0	2	0	0	0	0	0	0	0	0	0	0	0	0	0	0	0
chr12: q24.22	0	0	0	0	0	0	0	0	0	0	0	1	0	0	0	0	0	0	0	0	0	0
chr12: q24.31	0	0	0	0	1	0	0	0	0	0	0	0	0	0	1	0	1	0	0	1	1	1
chr12: q24.33	0	0	1	0	1	1	1	0	0	1	0	0	0	0	0	0	0	0	1	0	1	0
chr13: q12.11	0	1	0	0	0	0	1	0	0	0	0	2	0	0	0	0	0	1	0	0	0	2
chr13: q12.12	0	0	1	0	0	0	1	0	0	0	0	0	0	0	0	0	0	0	0	0	0	0
chr13: q12.13	0	1	0	0	0	0	0	0	0	0	0	0	0	0	0	0	0	0	1	0	0	0
chr13: q12.2	0	0	0	0	0	0	0	1	0	0	0	2	0	0	0	0	0	0	0	0	0	0
chr13: q12.3	0	0	0	1	0	0	0	0	0	0	0	1	0	0	0	0	0	0	0	0	0	0
chr13: q13.1	0	0	0	0	1	0	0	0	0	0	0	0	0	0	0	0	0	0	0	0	1	0
chr13: q13.2	0	0	0	0	0	0	0	0	0	0	0	1	0	0	0	0	0	0	0	0	0	0
chr13: q13.3	4	2	1	0	1	0	0	1	3	2	0	0	0	0	1	0	0	2	4	0	0	1
chr13: q14.11	1	1	4	0	0	0	0	1	0	0	0	0	0	0	0	0	0	0	0	1	1	0
chr13: q14.12	0	0	0	0	0	0	0	0	0	0	0	1	0	0	0	0	0	0	0	0	0	0
chr13: q14.13	0	0	0	0	0	0	0	0	0	0	0	0	0	0	0	0	0	0	0	0	1	0
chr13: q14.3	0	0	0	1	0	0	0	0	0	1	0	0	0	1	0	1	0	0	0	0	0	0
chr13: q14.3 /	0	0	0	0	0	0	0	0	0	0	0	0	0	0	0	0	0	0	1	0	0	0
chr13: q21.1	0	0	0	0	2	0	0	1	0	0	0	0	0	0	0	0	0	0	0	0	0	0
chr13: q21.32	0	0	0	0	2	0	0	0	0	0	0	0	0	0	0	0	0	0	0	0	0	0
chr13: q21.33	0	0	0	0	0	0	0	0	0	0	0	1	0	0	0	0	0	0	0	0	0	0
chr13: q22.1	0	0	0	0	0	0	0	0	0	0	0	0	0	0	0	0	0	2	0	0	0	0
chr13: q22.2	0	0	0	0	0	0	0	0	0	0	0	0	0	0	0	0	0	1	0	0	0	0
chr13: q22.3	2	0	0	0	0	0	1	0	0	0	0	0	0	0	0	0	0	0	0	3	4	0
chr13: q31.1	0	0	2	0	0	0	0	0	0	0	0	0	0	0	0	0	0	0	0	0	0	0
chr13: q31.2	0	0	0	0	0	0	0	1	0	0	0	0	0	0	0	0	0	0	0	0	0	0
chr13: q32.1	1	1	0	0	0	1	0	1	1	0	0	0	0	0	0	0	1	0	0	0	0	0
chr13: q32.3	0	0	0	1	0	0	0	0	0	1	0	0	0	0	0	1	0	0	0	0	0	0
chr13: q33.1	0	3	0	0	0	0	0	3	0	0	0	0	0	3	0	0	0	0	0	0	0	0
chr13: q33.3	0	0	0	0	0	0	0	0	0	0	0	0	0	0	0	0	0	1	0	1	0	0
chr13: q34	0	0	0	0	0	0	1	0	0	1	0	1	1	0	0	0	0	0	0	0	0	0
chr14: q11.2	0	1	2	2	1	4	0	1	0	3	0	4	0	2	0	3	1	0	0	1	0	1
chr14: q12	2	0	0	1	1	0	0	0	0	0	0	0	0	0	0	4	2	0	0	0	1	0
chr14: q13.3	0	0	0	0	0	0	0	0	0	0	0	0	0	0	0	0	0	0	0	0	1	0
chr14: q21.1	0	0	1	0	0	0	0	1	0	0	0	0	1	0	0	0	0	0	0	0	0	0
chr14: q21.3	0	0	1	0	0	0	0	0	0	0	0	0	0	0	0	0	0	0	0	0	0	0
chr14: q22.1	0	0	0	1	1	0	0	0	0	1	0	0	0	1	0	0	0	0	0	0	0	1
chr14: q22.2	0	0	0	0	0	0	0	0	0	0	0	0	0	0	0	2	0	0	0	0	0	2
chr14: q22.3	0	0	0	1	0	1	0	0	0	0	0	0	0	0	0	1	0	0	0	0	0	1
chr14: q23.1	0	0	0	1	1	1	0	1	0	0	0	0	0	0	0	2	0	0	0	0	0	3
chr14: q23.2	1	0	0	0	0	0	0	0	3	0	0	0	0	0	0	0	0	0	0	0	0	0
chr14: q23.3	0	0	0	0	0	0	0	0	0	0	0	0	0	0	0	0	0	1	0	0	0	1
chr14: q24.1	2	0	0	0	0	0	0	1	0	0	0	0	1	0	0	0	0	0	0	0	0	0
chr14: q24.2	0	0	1	0	0	0	2	0	0	0	0	0	0	0	1	0	0	0	0	0	0	0
chr14: q24.3	1	0	1	0	0	0	2	0	2	0	0	0	0	1	1	0	0	0	1	0	0	0
chr14: q31.1	0	0	0	0	0	1	0	2	0	0	0	0	0	1	0	0	3	1	0	0	0	0
chr14: q31.3	0	0	1	0	2	0	0	0	0	0	0	0	0	0	0	0	2	0	0	0	0	0
chr14: q32.12	0	0	0	0	0	0	0	0	0	0	1	0	1	0	0	0	0	1	0	0	0	0
chr14: q32.13	0	0	0	1	0	0	0	0	0	0	0	0	0	0	0	0	1	0	0	1	0	0
chr14: q32.2	4	0	0	0	0	0	0	0	1	0	0	0	0	0	1	0	1	0	1	0	0	0
chr14: q32.32	0	0	0	0	0	0	0	0	0	0	0	0	1	0	0	0	0	0	0	0	0	0
chr14: q32.33	0	1	0	3	0	0	0	0	0	0	0	0	2	1	0	0	0	2	0	0	0	0
chr15: q12	0	0	0	0	0	0	1	0	0	4	0	0	0	0	0	0	0	0	1	0	0	0
chr15: q13.1	0	0	0	0	0	0	1	0	0	0	0	0	0	0	0	0	0	0	0	0	0	0
chr15: q13.3	0	2	0	0	0	0	0	2	2	0	0	0	0	0	0	0	0	2	2	0	0	2
chr15: q14	0	0	1	0	0	0	0	0	3	0	0	0	0	0	0	0	0	0	1	0	0	0
chr15: q15.1	0	0	0	3	0	3	0	0	0	0	0	1	0	0	0	4	0	0	0	0	0	4
chr15: q15.3	0	0	0	0	0	0	0	1	0	0	0	0	0	0	0	0	0	0	0	0	0	1
chr15: q21.1	0	1	0	0	0	0	0	3	5	0	2	0	1	0	0	1	2	0	1	0	0	0
chr15: q21.2	0	0	0	0	0	0	0	0	0	0	0	0	0	0	0	0	0	1	0	1	1	0
chr15: q21.3	0	1	1	1	2	4	0	0	0	5	0	1	0	1	0	0	1	0	0	0	0	1
chr15: q22.2	0	0	0	1	0	1	0	1	0	0	0	1	0	0	0	1	0	1	0	0	0	5
chr15: q22.31	0	0	0	2	0	1	2	0	0	1	0	0	0	0	0	1	0	0	0	0	0	1
chr15: q22.33	1	0	0	0	0	0	0	0	0	0	0	0	0	0	0	0	0	0	0	0	0	0
chr15: q23	0	1	0	1	0	1	0	1	0	0	0	0	0	0	0	0	0	0	1	0	0	1
chr15: q24.1	0	1	0	0	0	0	0	0	0	0	0	0	0	1	3	0	0	0	0	0	0	0
chr15: q25.1	0	1	0	0	0	0	0	0	0	1	0	1	0	1	0	0	0	1	1	0	0	0
chr15: q25.2	0	0	0	0	1	0	0	0	0	0	0	0	0	0	0	0	2	0	1	0	0	0
chr15: q25.3	0	0	0	0	0	0	2	0	0	0	0	0	0	0	0	0	0	0	0	0	0	0
chr15: q26.1	0	0	0	2	0	2	0	0	0	0	1	0	0	1	0	2	0	0	0	0	0	2
chr15: q26.2	1	0	1	0	1	0	0	0	3	0	0	0	0	0	0	0	0	0	0	0	0	0
chr15: q26.3	1	1	0	0	0	0	0	0	0	0	1	0	0	0	0	0	0	1	1	0	0	0
chr16: p11.2	0	0	0	1	0	0	0	1	1	0	1	0	0	0	1	0	0	0	0	1	0	2
chr16: p12.1	0	1	0	0	0	0	1	0	0	0	1	0	0	0	0	0	1	0	0	0	0	0
chr16: p12.2	0	0	1	0	0	0	2	0	0	0	1	0	0	0	0	0	0	0	0	0	0	0
chr16: p12.3	0	0	0	3	0	0	0	1	0	0	0	0	3	0	4	0	4	2	0	0	0	0
chr16: p13.11	0	0	0	0	0	0	0	0	0	0	5	0	0	0	0	0	0	2	0	0	0	0
chr16: p13.13	0	0	0	0	0	0	0	0	0	0	1	0	0	0	0	0	0	0	0	0	0	1
chr16: p13.2	0	0	0	0	0	0	0	0	0	0	0	0	0	0	0	0	1	0	0	0	0	0
chr16: p13.3	1	0	2	0	7	1	1	2	0	1	0	1	2	1	1	0	6	0	0	1	7	0
chr16: q12.1	0	0	0	0	0	0	0	0	0	6	0	0	0	0	0	0	0	0	0	0	0	0
chr16: q12.2	0	0	3	0	0	0	1	1	0	0	1	2	3	0	3	1	0	0	1	0	1	0
chr16: q13	0	0	0	0	0	0	0	0	0	0	0	0	0	0	3	0	0	0	0	0	0	0
chr16: q21	0	6	0	0	0	1	0	1	0	0	0	0	0	2	0	0	0	0	3	1	0	0
chr16: q22.1	0	0	0	3	0	0	0	2	0	1	0	1	1	0	1	1	2	2	0	0	0	1
chr16: q22.2	0	0	0	2	1	0	0	0	0	0	0	0	0	0	2	0	0	0	0	0	0	1
chr16: q23.1	0	0	0	0	0	0	0	0	0	0	0	0	0	0	1	0	2	0	0	0	0	0
chr16: q23.2	1	0	0	0	2	0	0	0	0	0	0	2	0	0	0	0	0	0	0	0	0	0
chr16: q23.3	0	0	0	0	0	0	0	0	0	0	1	0	0	0	0	0	0	0	0	0	0	0
chr16: q24.1	0	0	0	0	0	0	1	0	0	0	0	0	0	0	0	0	0	0	2	0	0	1
chr16: q24.2	0	0	0	1	0	0	0	0	0	0	0	1	0	0	0	0	0	0	0	0	0	0
chr16: q24.3	0	0	0	0	0	0	0	0	0	0	0	1	0	0	0	0	0	0	0	0	0	0
chr17: p11.2	0	0	2	0	0	0	3	0	0	0	0	1	1	1	0	1	0	0	2	0	1	2
chr17: p12	0	2	0	0	1	0	1	1	0	0	0	0	0	0	0	0	0	1	0	0	0	0
chr17: p13.1	0	0	0	0	0	0	0	1	0	0	0	0	1	1	0	0	0	0	0	1	0	0
chr17: p13.2	1	0	0	0	0	0	3	0	0	0	1	0	0	0	0	0	0	0	0	1	0	0
chr17: q11.2	0	1	0	0	0	0	0	0	0	0	0	2	0	0	0	0	3	0	2	0	0	0
chr17: q12	2	0	0	0	0	0	0	1	1	0	1	0	0	1	1	0	0	0	0	0	1	0
chr17: q21.2	0	0	0	2	0	3	1	0	0	0	0	2	1	2	0	4	0	2	1	0	0	6
chr17: q21.31	2	0	0	0	0	0	0	0	0	0	1	0	1	0	0	1	0	0	0	2	1	0
chr17: q21.32	0	0	0	0	0	0	0	3	1	0	0	1	0	2	0	0	0	1	0	0	0	0
chr17: q21.33	0	1	0	0	0	0	0	0	3	0	0	2	0	3	0	0	0	0	1	0	0	2
chr17: q22	0	0	1	1	0	1	1	0	0	0	1	2	0	1	0	1	0	0	0	1	1	1
chr17: q23.1	0	0	0	0	0	0	0	0	0	0	2	0	0	0	0	0	0	0	0	0	2	0
chr17: q23.3	0	0	0	0	0	0	0	0	0	0	0	0	0	0	1	0	0	0	0	1	0	0
chr17: q24.1	0	0	0	0	0	0	0	0	0	0	0	1	0	0	0	0	0	0	0	0	0	0
chr17: q24.2	4	0	1	1	1	0	0	0	2	0	1	0	0	0	1	0	0	0	0	0	1	0
chr17: q24.3	0	0	0	1	0	2	0	0	0	0	0	1	1	0	0	0	1	0	0	0	0	1
chr17: q25.1	0	0	0	1	0	1	1	0	2	0	0	0	0	0	0	0	0	1	0	0	0	0
chr17: q25.3	0	1	0	1	0	0	0	0	0	0	0	1	0	0	0	1	2	0	0	0	0	4
chr18: p11.21	0	0	0	0	0	0	0	0	0	0	0	0	0	0	0	0	1	0	0	0	0	0
chr18: p11.22	0	2	0	0	0	0	0	0	0	1	0	0	0	1	0	0	0	0	0	0	0	0
chr18: p11.31	0	0	2	0	0	0	2	0	0	0	3	0	0	0	0	0	0	0	1	0	0	0
chr18: p11.32	0	0	0	1	0	1	0	0	0	0	0	0	0	0	0	2	0	0	0	0	0	1
chr18: q11.2	2	0	0	0	1	1	2	1	0	0	0	0	4	0	0	0	2	1	1	4	6	0
chr18: q12.1	2	0	1	0	1	1	1	0	0	0	0	0	0	0	0	1	1	0	0	1	0	5
chr18: q12.2	0	1	0	0	0	0	0	0	0	0	0	0	0	0	0	0	0	0	0	0	0	0
chr18: q12.3	0	0	0	0	1	0	0	0	0	0	0	0	0	0	0	0	0	0	0	0	0	0
chr18: q21.1	0	0	0	1	0	0	0	0	0	0	0	0	0	1	0	0	0	0	0	0	0	0
chr18: q21.2	0	0	0	0	1	0	0	0	2	1	0	0	0	0	1	0	0	0	0	0	0	0
chr18: q21.31	0	1	0	0	0	0	0	0	1	0	0	0	0	2	0	0	0	0	2	0	0	0
chr18: q21.32	0	1	0	0	0	0	0	0	0	0	0	0	0	0	0	0	0	0	0	0	0	0
chr18: q21.33	0	0	0	0	0	0	0	0	1	0	0	1	0	1	0	0	0	1	0	0	0	4
chr18: q22.1	0	0	0	0	0	0	0	1	0	0	1	0	0	0	0	0	0	0	0	0	0	0
chr18: q22.3	0	0	1	0	0	0	0	0	0	0	0	0	0	0	1	0	0	0	0	0	0	0
chr18: q23	0	0	0	0	0	0	0	0	0	4	0	0	0	0	0	0	0	0	0	0	0	0
chr19: p12	0	0	1	1	0	0	0	0	0	4	0	0	0	0	0	0	0	0	0	0	0	0
chr19: p13.11	0	3	0	1	0	0	0	1	0	0	0	1	0	1	0	0	0	0	0	2	0	0
chr19: p13.12	0	0	1	0	0	0	0	0	0	2	0	1	0	0	1	0	0	0	0	0	0	0
chr19: p13.2	0	0	0	0	2	0	1	0	0	1	1	2	0	0	5	0	0	1	1	0	1	0
chr19: p13.3	2	0	3	0	0	0	1	1	0	0	1	0	0	2	1	0	0	1	0	1	1	1
chr19: q12	0	0	0	0	0	1	3	0	0	0	0	0	0	0	0	0	0	0	0	0	0	0
chr19: q13.11	0	0	1	1	0	0	0	0	0	1	0	0	0	0	0	0	0	0	0	0	0	0
chr19: q13.12	0	1	0	0	0	0	0	0	0	0	0	0	1	0	2	0	0	1	0	1	0	0
chr19: q13.2	0	1	1	0	0	0	0	0	0	0	4	0	2	3	8	0	1	6	1	1	2	1
chr19: q13.31	0	1	0	0	0	0	0	0	0	0	1	0	0	0	0	0	0	0	0	0	0	1
chr19: q13.32	1	0	1	0	0	0	1	0	0	2	0	0	1	3	0	0	0	0	0	4	1	0
chr19: q13.33	0	0	0	0	0	0	0	6	0	0	0	1	1	1	0	0	1	0	0	1	1	0
chr19: q13.41	0	1	0	0	0	2	0	0	0	0	0	1	1	0	0	0	0	0	0	1	0	0
chr19: q13.42	0	0	0	0	0	0	0	0	0	1	0	0	0	0	0	0	0	1	2	0	0	0
chr19: q13.43	0	0	1	0	1	0	0	0	0	2	0	0	0	0	1	0	0	0	0	0	0	0
chr2: p11.2	0	2	1	2	2	0	0	0	0	1	7	0	0	0	1	1	0	0	0	1	4	0
chr2: p12	1	0	0	1	0	0	0	0	0	0	0	1	2	0	0	1	5	0	0	0	0	0
chr2: p13.1	0	0	0	1	0	1	0	0	0	0	1	0	0	0	0	0	0	1	1	0	0	0
chr2: p13.3	0	1	0	0	0	0	0	0	0	1	0	0	3	0	0	0	1	0	0	0	1	0
chr2: p14	0	0	0	0	0	0	0	0	1	0	0	0	0	0	0	0	0	0	0	0	0	0
chr2: p16.1	0	0	1	0	2	1	2	0	0	0	0	0	0	0	0	0	0	0	1	0	0	0
chr2: p16.2	0	0	0	0	0	0	0	0	0	0	0	0	0	0	0	0	0	0	1	0	0	0
chr2: p21	0	0	1	0	1	1	0	1	1	1	0	0	0	1	0	0	1	0	1	0	1	0
chr2: p22.1	0	0	0	0	0	0	0	0	0	0	0	0	0	1	0	0	0	0	1	0	0	0
chr2: p22.2	0	1	1	0	0	0	0	3	0	0	0	0	0	0	0	0	0	0	1	0	0	0
chr2: p23.1	0	0	0	1	0	0	0	0	0	0	0	0	1	0	3	0	0	1	0	0	0	0
chr2: p23.3	0	0	0	2	0	1	1	0	0	1	0	0	0	0	0	1	0	0	0	0	1	1
chr2: p24.1	1	3	1	1	0	0	0	0	0	0	0	0	0	1	0	0	0	0	0	0	0	0
chr2: p24.2	0	0	0	0	0	0	0	0	0	0	0	2	0	0	0	0	0	0	0	0	0	0
chr2: p24.3	0	0	0	0	0	0	0	1	0	1	0	0	0	0	0	0	0	0	0	0	0	0
chr2: p25.1	0	0	0	2	0	1	0	1	0	0	0	1	0	0	0	2	0	0	0	0	0	2
chr2: p25.2	0	3	0	0	2	0	0	0	0	0	0	0	1	0	0	0	0	0	0	2	0	0
chr2: p25.3	0	0	1	0	0	0	0	0	0	0	0	0	1	0	0	0	1	0	0	0	1	0
chr2: q11.1	0	0	0	1	0	2	1	0	0	0	0	0	2	0	0	0	0	0	0	0	0	0
chr2: q11.2	1	0	1	0	0	0	0	0	0	0	0	0	0	0	0	0	0	0	0	0	1	0
chr2: q12.2	1	1	0	0	0	0	0	0	0	0	0	0	0	0	0	0	0	0	0	0	1	0
chr2: q12.3	0	0	0	0	0	1	0	0	0	0	0	1	1	0	0	3	0	0	0	0	0	0
chr2: q13	0	0	3	1	0	4	1	0	3	2	0	1	0	1	0	1	0	1	0	1	0	1
chr2: q14.1	0	0	0	0	1	0	0	0	0	0	0	0	0	0	0	0	1	0	0	0	0	0
chr2: q14.2	0	0	0	0	1	1	2	0	0	0	0	0	0	0	1	0	1	0	0	0	1	0
chr2: q14.3	0	0	0	1	0	0	0	0	0	0	0	0	0	0	0	0	0	0	0	0	0	0
chr2: q21.2	0	0	0	0	0	1	0	0	0	0	0	0	0	0	0	0	0	0	0	0	0	0
chr2: q22.1	0	0	1	0	0	0	1	0	0	0	0	0	0	0	0	0	0	0	0	0	0	0
chr2: q22.2	0	0	0	0	0	0	0	0	0	0	0	0	0	0	0	0	0	0	0	1	0	0
chr2: q23.1	0	0	0	0	0	1	0	0	0	0	0	0	0	0	0	0	0	0	0	0	0	0
chr2: q23.3	0	0	0	0	0	0	0	0	2	0	0	0	0	0	0	0	0	0	0	0	0	0
chr2: q24.1	1	0	0	0	0	1	1	0	0	0	0	0	0	0	0	0	0	0	0	0	0	1
chr2: q24.2	0	0	0	0	0	1	0	1	2	0	1	1	0	1	0	0	1	0	2	0	0	0
chr2: q24.3	2	0	0	0	0	0	0	2	0	0	1	0	0	0	0	1	1	0	0	1	2	0
chr2: q31.1	0	0	1	0	0	1	4	2	0	3	2	1	2	0	0	2	0	0	0	1	0	1
chr2: q31.2	0	0	0	0	0	0	2	0	0	0	0	0	2	0	0	0	0	0	0	0	3	0
chr2: q31.3	0	0	0	0	0	0	1	0	0	0	0	0	0	0	0	0	0	0	0	0	1	0
chr2: q32.1	3	0	0	0	1	0	2	2	1	0	0	0	0	0	0	0	0	0	0	0	0	0
chr2: q32.2	0	1	1	0	0	1	0	0	5	0	1	0	0	5	0	0	0	2	0	0	0	0
chr2: q32.3	1	0	0	0	0	0	0	0	0	0	1	0	0	0	0	0	0	0	0	0	2	0
chr2: q33.1	0	0	0	1	2	0	0	0	0	0	0	0	0	0	0	2	1	0	0	0	0	0
chr2: q34	0	0	0	0	0	1	1	0	0	0	0	0	0	0	0	0	0	1	0	0	2	0
chr2: q35	0	3	1	0	0	0	0	0	3	0	1	0	1	5	0	1	1	3	2	0	0	0
chr2: q36.1	0	0	0	1	0	0	0	1	0	0	0	0	0	1	0	0	0	1	0	0	0	0
chr2: q36.3	0	0	0	1	0	0	0	0	1	0	0	0	1	0	0	1	0	1	0	0	1	0
chr2: q37.1	0	0	0	0	0	0	0	2	2	0	2	0	0	0	0	0	0	1	0	0	0	5
chr2: q37.2	1	0	0	0	0	0	0	0	0	0	0	0	0	0	0	0	0	0	0	0	0	0
chr2: q37.3	0	0	1	0	0	0	0	0	1	0	0	0	0	1	0	0	0	0	1	0	0	0
chr20: p11.21	0	1	0	0	1	1	0	0	0	0	0	2	1	1	0	1	0	0	0	0	0	1
chr20: p11.23	0	0	2	0	0	0	0	0	0	0	0	0	0	0	0	0	0	0	0	0	0	0
chr20: p12.1	0	0	0	0	0	2	0	1	0	0	0	0	0	0	0	0	0	0	0	0	3	0
chr20: p12.2	0	1	0	0	0	0	0	1	0	0	0	0	0	0	0	0	0	0	0	0	0	0
chr20: p12.3	1	0	0	2	2	0	1	0	0	0	0	0	0	0	0	1	0	0	0	0	0	2
chr20: p13	0	0	1	0	0	1	0	0	0	0	0	2	0	1	0	0	0	0	0	0	0	0
chr20: q11.21	0	0	0	1	0	1	0	0	0	1	0	2	0	0	0	1	0	0	0	0	0	1
chr20: q11.22	0	0	0	0	1	0	0	0	0	0	0	0	0	0	0	0	0	0	0	0	0	0
chr20: q11.23	0	0	0	1	0	1	0	0	1	1	0	1	0	1	0	1	0	2	2	0	0	1
chr20: q12	0	0	0	0	0	0	0	0	0	0	0	0	0	0	0	0	0	0	0	2	0	0
chr20: q13.12	0	1	0	1	0	2	0	0	0	0	0	1	0	2	0	1	0	0	1	0	0	3
chr20: q13.13	0	0	0	0	1	0	1	0	0	0	0	2	0	0	0	0	0	0	0	0	0	0
chr20: q13.2	0	1	0	2	0	2	0	0	0	1	0	2	0	1	0	2	0	0	1	0	0	1
chr20: q13.31	0	0	0	0	0	1	0	0	0	1	1	1	0	3	1	0	0	1	0	0	0	0
chr20: q13.32	0	0	0	0	0	0	0	0	0	0	0	1	0	0	0	0	0	0	0	0	0	0
chr20: q13.33	0	0	0	0	0	0	0	0	0	0	0	2	0	0	2	0	0	0	0	0	0	0
chr21: p11.1	0	0	0	0	0	0	0	0	0	1	0	0	0	0	0	0	0	0	0	0	0	0
chr21: p11.2	0	0	0	0	0	0	0	0	0	0	0	0	0	0	0	0	0	0	0	1	0	0
chr21: q11.2	0	0	0	0	0	0	0	0	0	0	0	0	0	0	0	0	0	0	0	1	0	0
chr21: q21.1	0	0	0	0	0	0	0	1	0	0	0	0	0	0	0	0	0	0	1	0	0	0
chr21: q21.3	3	0	0	0	0	0	1	0	0	0	1	0	0	0	0	0	0	0	1	0	1	0
chr21: q22.11	0	0	0	0	0	0	0	0	0	0	1	0	2	0	0	0	0	0	0	0	0	0
chr21: q22.12	0	3	0	1	0	0	0	0	0	0	0	0	2	0	0	0	0	0	0	0	0	0
chr21: q22.13	0	0	0	1	0	0	0	1	2	0	0	0	4	0	0	0	1	0	0	0	0	0
chr21: q22.2	0	0	0	0	0	0	0	1	0	0	0	0	0	0	0	0	0	0	0	0	0	0
chr21: q22.3	1	0	0	1	0	1	0	2	0	0	0	2	4	3	0	0	0	2	0	2	0	0
chr22: q11.21	1	0	1	0	0	0	0	0	0	0	0	0	0	0	0	0	0	0	0	0	0	0
chr22: q11.22	0	0	0	3	0	1	0	0	0	0	4	0	0	0	0	0	0	0	0	0	0	0
chr22: q11.23	0	1	0	0	0	0	0	0	0	0	0	0	0	0	0	0	0	0	0	0	1	1
chr22: q12.1	0	1	0	0	0	0	0	0	0	0	0	0	0	0	0	0	3	0	1	1	0	0
chr22: q12.2	0	1	0	0	0	0	0	0	0	0	0	1	0	0	0	0	0	0	0	0	0	0
chr22: q12.3	0	0	0	0	0	0	0	0	0	0	0	0	0	0	0	0	0	0	0	1	0	0
chr22: q13.1	1	0	0	0	1	0	0	0	1	0	1	0	0	0	0	1	1	0	0	0	0	0
chr22: q13.2	0	0	0	0	0	0	1	0	0	0	0	0	0	0	0	0	0	0	0	0	0	0
chr22: q13.31	0	0	1	0	0	0	0	0	0	0	0	0	0	0	0	1	0	0	0	0	0	0
chr22: q13.32	0	1	0	0	0	0	0	0	0	0	0	0	0	0	0	0	0	0	0	0	0	0
chr22: q13.33	1	0	0	0	0	0	1	0	0	0	0	0	0	0	0	0	0	0	0	0	0	0
chr3: p12.1	0	0	0	0	1	0	0	0	0	0	0	0	0	0	0	0	0	0	2	0	0	0
chr3: p12.3	0	0	1	0	0	0	1	0	0	0	1	0	0	0	1	2	0	0	0	0	0	0
chr3: p13	0	2	1	0	0	0	0	0	0	1	0	0	0	1	0	0	0	0	0	0	0	0
chr3: p14.1	1	0	2	0	0	1	1	0	0	0	0	0	0	0	0	0	0	0	0	0	0	0
chr3: p14.2	0	0	0	0	0	0	2	0	0	0	0	0	0	0	0	0	0	0	0	0	0	0
chr3: p14.3	0	0	0	0	0	0	1	0	0	2	1	2	0	0	1	0	0	1	0	0	2	0
chr3: p21.1	1	0	0	0	0	0	0	0	0	0	0	0	0	0	1	0	1	0	0	1	1	0
chr3: p21.31	1	1	0	2	0	1	1	0	0	3	1	1	2	1	0	2	0	0	0	2	2	0
chr3: p22.1	0	0	1	0	0	0	1	0	0	0	0	0	1	0	1	0	0	0	0	0	0	0
chr3: p22.2	0	1	1	0	0	0	0	0	0	0	0	0	0	0	0	0	1	0	0	1	1	0
chr3: p22.3	0	0	0	0	0	0	1	0	0	1	0	0	0	0	0	1	0	0	0	0	0	0
chr3: p24.1	0	0	0	1	1	0	0	0	2	1	0	0	0	0	0	0	0	0	0	0	0	0
chr3: p24.2	0	0	0	0	0	0	0	0	0	0	0	0	0	0	0	0	0	0	0	1	0	0
chr3: p24.3	1	0	1	0	0	0	0	0	0	0	0	0	0	0	0	0	0	0	0	0	0	0
chr3: p25.1	0	1	0	0	0	0	0	0	0	0	0	1	0	0	0	0	0	0	0	0	0	0
chr3: p25.2	0	0	0	0	0	0	1	0	0	1	0	0	0	0	0	0	0	0	0	2	0	0
chr3: p25.3	0	0	0	0	0	1	0	0	1	0	0	0	1	0	0	0	0	0	0	0	0	0
chr3: p26.1	0	0	0	0	0	0	0	0	0	0	0	0	0	0	0	0	0	0	1	0	0	0
chr3: p26.2	0	0	0	0	0	0	1	0	0	1	0	0	0	0	0	0	0	0	0	0	0	0
chr3: q11.1	0	0	0	0	1	0	0	0	0	0	0	0	0	0	0	0	0	0	0	0	0	0
chr3: q12.1	0	1	0	0	0	0	0	1	1	0	0	1	0	1	0	0	0	1	0	0	0	0
chr3: q12.2	1	1	1	0	1	0	0	0	1	0	1	0	0	0	0	0	0	0	0	0	1	0
chr3: q13.13	0	0	0	0	0	0	0	0	0	2	0	0	0	0	1	0	0	0	0	0	0	0
chr3: q13.2	0	0	1	0	2	0	0	0	2	0	1	0	0	0	0	0	0	0	0	0	0	0
chr3: q13.31	0	0	0	0	1	0	0	0	0	1	0	0	0	0	0	0	0	0	0	0	0	0
chr3: q13.33	0	0	0	0	0	0	1	1	0	0	0	0	0	0	0	0	0	0	0	0	0	0
chr3: q21.1	0	0	0	0	0	0	0	0	0	0	0	0	0	0	0	0	0	1	0	1	0	0
chr3: q21.2	0	1	0	0	0	0	0	0	0	0	0	0	0	0	0	0	0	1	0	0	0	0
chr3: q21.3	0	0	0	0	0	1	0	0	0	0	0	1	0	0	0	0	0	0	0	0	0	1
chr3: q22.1	2	0	1	0	0	0	1	3	0	0	0	0	0	0	0	0	0	0	0	0	1	0
chr3: q22.2	0	0	0	0	0	0	2	0	0	0	0	0	0	0	0	0	0	0	0	0	0	0
chr3: q22.3	0	0	1	0	0	0	0	0	0	0	0	0	4	0	0	0	0	2	0	0	3	0
chr3: q23	1	0	2	0	1	0	1	0	0	0	0	0	0	0	0	0	1	1	1	0	0	0
chr3: q24	0	1	0	2	0	3	1	0	0	0	0	0	0	0	0	0	1	0	0	1	0	0
chr3: q25.1	2	0	1	0	1	1	0	0	3	0	1	0	0	0	0	0	0	0	1	1	0	1
chr3: q25.2	0	0	1	0	0	0	1	0	1	0	0	0	0	0	1	0	0	0	0	0	0	0
chr3: q25.31	0	0	0	0	0	0	0	0	0	0	0	0	0	0	0	0	1	0	0	0	1	0
chr3: q25.32	1	0	0	0	3	1	0	0	0	0	0	0	0	2	0	0	0	0	0	0	0	0
chr3: q25.33	0	2	0	0	0	0	0	0	0	0	1	0	1	0	0	1	0	1	2	0	0	0
chr3: q26.1	1	0	0	0	1	0	0	0	1	0	2	0	0	0	0	1	2	1	0	0	0	0
chr3: q26.2	0	0	0	0	1	2	0	2	0	2	0	0	0	0	0	1	0	0	1	0	0	0
chr3: q26.31	0	0	1	0	0	1	0	0	0	0	0	1	0	0	0	1	0	0	0	0	0	1
chr3: q26.33	0	0	0	0	1	0	0	0	0	1	0	0	0	0	0	0	0	0	0	0	0	2
chr3: q27.1	0	0	0	1	0	1	0	1	0	0	0	0	0	0	0	1	0	0	0	0	0	0
chr3: q27.2	0	0	0	0	0	0	0	0	0	0	0	0	0	0	0	1	0	0	0	0	0	0
chr3: q27.3	1	0	0	0	0	1	0	0	0	0	1	0	1	0	1	1	0	0	0	1	0	1
chr3: q28	0	1	0	0	1	0	0	1	0	0	0	2	0	1	0	0	0	1	0	0	0	2
chr3: q29	1	1	0	0	0	0	0	0	0	2	0	0	0	1	0	0	0	1	2	1	0	0
chr4: p11	0	0	0	0	0	0	0	0	0	0	2	0	0	0	0	0	0	0	0	0	0	0
chr4: p12	0	2	0	0	0	0	0	0	0	0	0	0	0	0	0	0	0	0	0	0	0	0
chr4: p13	0	0	0	0	1	0	0	1	0	1	0	0	0	0	0	0	0	0	0	0	2	1
chr4: p14	0	0	1	0	0	0	0	1	0	0	0	0	0	0	0	0	0	0	0	1	0	0
chr4: p15.1	0	2	1	0	0	1	0	1	0	0	0	0	0	0	0	0	0	0	0	0	0	0
chr4: p15.2	0	0	0	1	0	1	0	0	0	0	2	0	0	0	2	0	0	0	0	0	0	0
chr4: p15.31	0	0	0	1	0	1	0	0	0	0	0	0	0	0	0	2	0	0	0	0	0	0
chr4: p15.32	0	0	0	0	0	0	0	0	0	1	0	0	0	0	0	0	0	0	0	0	0	0
chr4: p15.33	0	1	0	0	0	0	0	0	0	0	0	0	0	0	0	0	0	0	0	1	0	0
chr4: p16.1	0	0	0	0	0	0	0	0	0	0	0	1	1	0	0	1	0	1	0	0	0	0
chr4: p16.2	0	0	0	0	0	0	0	0	0	0	0	1	0	0	0	0	0	0	0	0	0	0
chr4: p16.3	0	0	1	1	0	0	0	0	0	1	0	0	0	1	1	0	0	0	0	0	0	0
chr4: q12	0	0	0	1	1	1	0	0	1	0	0	1	0	1	0	0	0	1	1	0	0	1
chr4: q13.1	0	0	0	0	0	0	1	0	0	0	0	0	0	0	0	0	0	0	0	0	0	0
chr4: q13.2	0	0	2	0	0	2	0	0	0	0	3	0	1	0	1	0	0	0	0	0	0	0
chr4: q13.3	1	0	0	2	1	0	0	0	5	0	4	7	4	0	4	1	7	1	0	0	2	0
chr4: q21.1	0	2	0	2	0	0	1	0	0	0	1	0	0	0	0	0	0	0	2	0	0	1
chr4: q21.21	0	0	0	0	1	0	0	1	0	0	0	0	0	0	0	0	0	1	2	2	0	0
chr4: q21.22	0	0	1	0	0	0	0	0	0	0	0	0	1	0	0	0	0	1	0	0	0	0
chr4: q21.23	0	1	0	0	0	0	0	0	0	0	0	0	0	0	0	0	0	1	0	1	0	0
chr4: q22.1	1	1	0	1	2	0	0	0	0	0	1	0	0	1	0	1	0	0	0	2	0	1
chr4: q22.3	0	2	0	0	0	0	1	6	0	0	0	0	0	0	0	0	0	0	0	0	0	0
chr4: q23	3	0	0	0	2	0	0	0	0	0	3	0	0	0	4	0	0	0	1	0	2	0
chr4: q24	4	0	0	0	0	0	0	0	0	0	0	0	0	0	0	0	1	0	0	0	4	0
chr4: q25	1	0	1	0	1	0	0	3	1	2	1	0	1	1	1	0	2	0	3	0	0	0
chr4: q26	0	0	1	0	1	0	0	0	0	0	5	0	0	0	0	0	0	4	0	0	0	0
chr4: q27	0	0	3	0	1	0	3	0	0	0	0	0	0	0	0	0	0	0	0	0	2	1
chr4: q28.3	0	0	2	1	0	0	0	0	1	0	0	2	0	0	0	0	0	0	0	0	0	0
chr4: q31.1	0	0	0	0	1	0	1	0	0	0	0	0	0	0	0	1	0	0	0	0	0	0
4: q31.22	0	0	0	0	0	0	0	0	0	0	0	0	0	0	0	0	0	2	0	0	0	0
chr4: q31.21	0	0	0	0	0	0	0	0	0	0	0	0	0	0	1	0	0	0	4	0	2	0
chr4: q31.23	0	0	1	0	0	0	0	0	0	0	0	0	0	0	0	0	0	0	0	0	0	0
chr4: q31.3	0	0	0	0	0	0	0	0	0	3	2	0	1	2	0	1	0	2	0	1	0	0
chr4: q32.1	0	1	2	0	0	0	0	1	1	0	0	0	0	4	0	0	0	0	0	3	0	0
chr4: q32.2	0	0	0	0	1	0	0	0	0	0	0	0	0	0	1	0	0	0	0	0	0	0
chr4: q32.3	0	0	0	0	1	0	0	1	0	0	0	0	1	1	0	0	0	3	3	0	0	0
chr4: q33	0	0	0	0	0	0	0	0	0	0	0	0	0	0	2	0	0	0	0	0	0	0
chr4: q34.1	0	0	4	0	2	0	0	0	0	0	3	0	4	1	3	0	0	3	0	0	3	0
chr4: q34.2	0	0	0	0	2	0	2	0	0	0	2	0	0	0	2	0	0	0	0	0	2	0
chr4: q34.3	0	0	0	0	0	0	0	0	0	0	0	0	0	0	0	0	0	0	2	0	0	0
chr4: q35.1	1	0	0	0	0	0	0	0	0	0	2	0	0	0	1	1	2	0	1	0	0	1
chr4: q35.2	0	0	0	0	0	0	0	0	0	0	0	0	0	0	1	0	1	0	0	0	0	0
chr5: p12	0	0	0	0	0	0	0	0	0	1	0	0	0	0	0	0	0	0	0	0	0	0
chr5: p13.1	4	0	0	0	4	0	0	0	2	0	2	0	4	0	6	0	0	0	0	2	1	0
chr5: p13.2	0	2	0	0	0	0	0	1	0	0	0	0	0	0	1	0	0	0	0	0	0	0
chr5: p13.3	0	0	0	0	0	1	0	0	0	0	0	1	0	1	0	0	0	0	2	0	0	0
chr5: p14.2	0	0	0	0	0	0	1	0	0	0	0	0	0	0	0	0	0	0	0	0	0	0
chr5: p15.1	1	0	0	0	0	0	0	0	0	0	0	0	0	0	2	0	0	0	0	0	0	0
chr5: p15.2	2	0	0	0	0	0	0	0	0	0	0	0	0	0	0	0	1	0	0	0	0	0
chr5: p15.31	0	1	0	0	0	0	0	0	0	0	0	0	1	0	0	0	0	0	0	0	0	1
chr5: p15.33	0	0	0	1	0	1	0	0	0	0	0	1	3	0	0	1	0	0	0	0	0	1
chr5: q11.2	0	0	0	2	0	0	1	0	1	0	0	0	0	0	0	2	0	1	0	0	0	0
chr5: q12.1	2	0	0	1	0	1	0	1	0	1	0	0	0	0	0	1	0	0	0	0	0	0
chr5: q12.3	0	0	1	0	0	1	0	0	0	0	0	0	0	0	0	1	0	0	0	0	0	0
chr5: q13.2	0	0	0	2	0	1	0	0	0	0	0	0	0	0	0	2	0	0	0	0	0	1
chr5: q13.3	0	3	2	1	1	0	0	4	1	2	0	0	0	0	1	0	0	0	0	0	0	0
chr5: q14.1	0	0	0	0	0	0	0	1	0	0	0	1	1	1	1	0	0	0	2	0	0	0
chr5: q14.2	0	0	0	0	0	0	0	0	0	0	0	0	0	2	0	0	0	0	0	0	0	0
chr5: q14.3	0	2	0	0	0	0	2	0	1	0	0	0	0	2	0	1	0	0	2	0	0	0
chr5: q22.1	0	0	0	0	0	0	1	0	0	0	0	0	0	0	1	0	0	0	1	0	0	0
chr5: q22.2	0	0	0	0	1	0	0	0	0	0	0	0	0	0	0	0	0	0	0	0	0	0
chr5: q22.3	0	0	1	0	0	0	0	0	0	0	0	0	0	0	1	0	0	0	0	0	0	0
chr5: q23.1	0	0	0	0	0	0	1	0	0	2	1	0	0	0	0	0	0	0	0	0	0	0
chr5: q23.2	0	0	0	1	1	0	0	1	3	0	0	0	0	0	0	1	0	1	0	0	0	0
chr5: q23.3	0	1	0	0	0	0	0	0	0	0	0	0	0	0	0	0	0	0	1	0	0	0
chr5: q31.1	0	0	0	2	0	0	1	2	2	0	0	1	0	0	3	0	0	1	0	0	0	3
chr5: q31.2	3	0	0	3	1	5	1	0	0	0	1	1	0	1	0	1	0	0	0	0	0	1
chr5: q31.3	0	0	0	0	0	0	0	0	0	0	0	0	0	0	0	0	0	0	0	1	0	0
chr5: q32	0	1	0	0	0	0	0	0	1	0	3	0	1	0	0	1	0	0	1	1	1	0
chr5: q33.1	1	0	0	0	0	0	0	0	0	0	1	0	0	1	0	0	0	0	0	1	2	0
chr5: q33.2	0	0	0	1	0	1	0	0	0	0	0	0	0	0	0	1	0	0	0	0	0	1
chr5: q33.3	4	0	0	1	0	1	1	0	0	0	0	0	0	0	0	1	0	0	1	0	0	0
chr5: q34	0	0	0	1	0	1	0	0	0	0	0	0	0	0	0	2	0	0	0	0	0	1
chr5: q35.1	0	1	2	0	0	0	0	0	1	0	0	1	0	0	0	1	0	1	1	0	0	0
chr5: q35.2	0	0	1	0	1	0	0	0	0	1	0	1	0	0	1	0	0	0	0	0	0	0
chr5: q35.3	2	0	0	0	0	0	0	0	0	0	0	1	0	1	0	0	0	0	0	0	2	0
chr6: p12.1	0	0	0	0	0	0	4	0	0	0	0	0	0	0	0	1	0	0	0	0	0	2
chr6: p12.2	0	0	0	0	0	0	0	0	0	0	0	0	1	0	0	0	0	0	0	0	0	0
chr6: p12.3	0	0	1	0	0	0	0	0	0	0	0	0	0	1	2	1	0	0	0	0	0	0
chr6: p21.1	0	3	0	0	0	0	0	1	0	0	0	1	3	0	1	0	2	1	0	0	4	0
chr6: p21.31	0	0	0	1	0	0	1	1	0	0	0	0	0	0	0	0	1	0	1	1	0	0
chr6: p21.32	0	0	0	0	0	0	0	0	0	1	0	0	0	0	0	0	0	0	0	17	2	0
chr6: p21.33	4	0	0	0	0	0	0	0	0	0	0	2	2	0	0	0	0	2	0	4	4	0
chr6: p22.1	0	0	0	1	0	0	0	0	0	0	0	0	0	0	0	1	0	0	0	0	0	0
chr6: p22.2	0	0	0	0	0	1	0	2	1	0	0	0	0	0	0	0	0	0	0	1	0	0
chr6: p22.3	0	0	4	0	0	1	1	0	0	2	0	3	0	0	0	4	2	0	1	0	1	0
chr6: p24.1	0	0	0	0	0	0	1	0	1	0	1	0	1	0	0	0	0	0	0	0	0	0
chr6: p24.3	0	0	0	1	0	1	0	0	0	0	0	0	0	0	0	0	0	0	1	0	0	2
chr6: p25.1	0	1	0	0	0	0	0	0	0	0	1	0	0	0	0	0	0	0	0	0	0	0
chr6: p25.2	0	0	0	0	0	0	0	0	0	2	0	0	0	0	0	0	0	0	0	0	0	0
chr6: p25.3	0	0	0	2	0	1	2	0	0	0	0	1	0	0	0	0	0	0	0	0	0	0
chr6: q12	0	0	0	0	0	0	3	0	0	0	0	0	0	0	0	0	0	0	0	0	0	0
chr6: q13	0	2	1	0	0	1	0	0	3	1	0	0	0	3	0	1	0	2	1	0	0	0
chr6: q14.1	0	0	0	1	0	1	0	0	0	0	0	1	0	0	0	1	0	0	0	0	0	1
chr6: q14.2	0	0	0	0	1	0	1	0	2	0	0	0	0	0	0	0	0	0	0	0	0	0
chr6: q14.3	0	0	2	0	0	0	0	0	2	0	0	0	0	0	0	0	0	1	0	0	0	0
chr6: q15	1	0	0	1	0	0	0	0	0	0	0	0	0	0	0	0	0	0	0	0	0	0
chr6: q16.1	0	0	1	0	0	0	2	0	0	0	2	0	1	0	0	0	0	0	0	0	0	0
chr6: q21	0	1	0	0	1	1	0	0	1	2	0	0	0	0	0	0	1	1	0	0	0	0
chr6: q22.1	2	3	0	0	1	0	0	2	0	0	0	2	0	2	0	0	0	0	0	0	0	2
chr6: q22.31	0	1	1	0	0	0	2	0	0	0	6	0	2	0	0	0	0	3	0	0	0	0
chr6: q22.32	0	0	0	0	0	0	0	0	0	0	0	0	0	0	0	1	0	0	0	0	0	0
chr6: q22.33	0	0	0	0	3	0	0	1	0	0	0	0	1	0	1	0	0	1	0	0	0	0
chr6: q23.1	0	0	0	0	0	0	0	0	0	0	0	0	0	0	0	0	0	0	1	0	0	0
chr6: q23.2	0	0	1	0	1	0	0	0	1	0	0	0	1	0	0	0	1	0	0	0	1	0
chr6: q23.3	0	0	0	1	1	0	0	1	0	0	0	2	0	0	1	1	0	0	0	0	0	0
chr6: q24.1	0	0	0	1	0	0	0	0	0	0	0	0	0	0	0	0	0	0	0	0	0	0
chr6: q24.2	1	0	1	0	1	0	0	0	0	0	0	0	0	0	0	0	0	0	0	0	1	0
chr6: q25.1	0	0	0	1	0	0	0	1	1	0	1	1	0	0	1	0	0	0	0	0	0	0
chr6: q25.2	1	1	0	0	0	0	0	0	1	0	1	0	0	0	0	0	0	0	0	0	0	0
chr6: q25.3	0	2	0	3	1	0	0	0	0	0	0	0	0	1	2	0	0	1	2	0	0	1
chr6: q26	0	0	0	0	0	0	0	0	0	0	0	0	0	1	1	0	0	0	0	0	0	0
chr6: q27	0	0	2	1	0	0	0	1	0	0	0	1	0	2	0	1	0	2	0	0	0	2
chr7: p11.2	3	0	0	0	0	0	2	0	0	0	0	1	0	0	0	0	0	0	0	1	0	0
chr7: p12.1	0	0	0	0	0	0	0	0	0	0	0	1	0	0	0	0	0	0	0	0	0	0
chr7: p12.3	0	0	0	0	0	0	0	0	0	0	0	0	0	1	0	0	0	1	0	0	0	1
chr7: p13	0	1	0	0	0	0	0	0	0	0	0	0	0	0	0	0	0	0	0	0	0	0
chr7: p14.1	0	3	2	0	0	0	0	8	2	0	0	2	0	4	0	0	0	2	2	0	0	0
chr7: p14.2	0	0	0	1	0	0	0	0	0	0	0	2	0	1	0	2	0	0	0	0	0	2
chr7: p14.3	0	0	0	0	0	0	3	0	0	1	0	0	1	0	0	0	0	1	2	3	1	0
chr7: p15.1	1	0	0	0	0	0	0	0	0	0	0	0	0	0	0	0	0	0	0	0	0	0
chr7: p15.2	0	0	0	0	0	0	0	0	0	3	0	1	0	7	0	1	0	1	0	0	0	0
chr7: p15.3	0	0	0	1	2	1	0	2	2	0	0	0	0	3	0	1	0	0	0	1	1	1
chr7: p21.1	1	0	0	0	0	1	1	2	0	3	1	2	1	0	0	0	0	3	0	0	1	0
chr7: p21.2	1	0	0	0	1	0	0	0	0	0	0	0	0	0	0	0	0	0	0	0	0	0
chr7: p21.3	1	0	1	0	0	0	2	0	0	0	1	0	0	0	0	0	0	0	0	1	0	0
chr7: p22.3	1	0	0	0	0	0	0	0	0	0	0	0	0	0	0	0	0	0	0	0	0	0
chr7: q11.21	0	0	0	0	0	0	0	0	0	1	0	0	0	0	0	0	0	0	0	0	0	0
chr7: q11.23	0	0	0	0	1	3	0	0	0	0	1	1	3	2	0	0	0	0	0	0	0	0
chr7: q21.11	4	0	0	0	0	0	1	0	1	0	3	0	0	0	1	0	0	0	1	0	3	0
chr7: q21.12	3	0	0	0	0	0	0	1	0	0	0	0	0	0	0	0	0	0	0	0	0	0
chr7: q21.13	0	1	0	0	0	0	0	0	0	0	0	0	0	0	0	0	0	1	0	0	0	0
chr7: q21.2	0	0	1	0	0	0	0	0	0	0	0	0	0	0	0	0	0	0	0	0	0	0
chr7: q21.3	2	0	0	0	3	0	0	0	3	0	2	1	0	3	1	5	3	0	1	0	1	0
chr7: q22.1	1	0	0	0	0	0	0	0	4	1	0	1	3	1	1	0	0	3	0	0	0	0
chr7: q22.3	0	0	0	0	0	0	1	0	0	0	1	1	0	0	0	0	0	0	0	2	0	0
chr7: q31.1	0	0	0	0	0	0	1	0	0	0	3	0	0	0	0	0	0	1	0	0	0	0
chr7: q31.2	0	0	0	0	2	0	1	0	2	0	0	1	0	0	0	0	2	0	2	1	0	0
chr7: q31.31	0	0	1	0	0	2	0	0	0	0	0	0	0	0	0	0	0	0	0	0	0	0
chr7: q31.32	0	0	0	0	0	0	0	0	0	1	0	0	1	0	0	0	0	0	0	0	0	1
chr7: q31.33	0	0	0	0	0	0	0	0	0	0	0	0	0	0	0	0	1	0	0	0	0	0
chr7: q32.1	0	0	0	0	0	0	0	0	0	0	0	2	0	0	0	0	0	0	0	0	0	0
chr7: q32.2	0	0	0	0	0	0	0	0	0	0	0	0	1	1	0	0	2	0	0	0	0	0
chr7: q33	0	0	0	0	0	0	0	0	0	0	0	0	0	0	1	0	0	1	1	0	0	0
chr7: q34	0	1	0	0	0	2	0	0	0	0	0	0	0	0	0	0	4	0	1	0	0	0
chr7: q35	0	0	0	0	0	0	0	2	0	1	0	0	0	0	0	0	0	0	0	0	0	0
chr7: q36.1	0	0	0	0	0	0	0	0	0	0	0	0	0	1	0	1	0	1	0	5	0	0
chr7: q36.2	0	0	0	0	0	0	0	0	0	0	0	0	0	0	0	0	0	0	0	1	0	0
chr8: p11.21	1	0	0	0	3	1	0	3	1	0	1	0	0	0	1	0	0	1	3	0	0	0
chr8: p11.22	0	0	0	0	0	0	0	0	0	0	0	0	0	0	0	0	0	0	0	0	1	0
chr8: p12	1	1	0	0	0	0	0	1	0	0	0	0	0	0	0	0	0	0	1	0	0	0
chr8: p21.1	2	0	0	1	0	1	1	0	0	1	5	0	0	0	0	1	0	0	0	0	2	1
chr8: p21.2	0	0	0	0	3	0	0	1	0	2	1	0	1	0	2	1	0	0	3	0	0	1
chr8: p21.3	0	1	1	0	1	0	0	1	0	0	0	0	0	0	0	0	0	0	1	3	6	0
chr8: p22	2	1	2	0	1	0	0	0	0	0	0	0	0	0	1	0	1	0	1	2	2	0
chr8: p23.1	1	1	0	0	0	1	0	1	0	0	0	0	0	0	0	0	1	2	0	0	1	0
chr8: p23.3	0	0	0	0	0	0	0	0	0	0	0	0	0	0	1	0	0	0	0	0	0	0
chr8: q11.21	0	0	0	0	0	0	0	0	0	0	0	0	0	0	0	1	0	0	0	0	0	0
chr8: q11.23	1	0	0	0	0	2	0	0	0	0	0	0	0	0	0	0	0	0	0	0	0	0
chr8: q12.1	1	0	0	0	0	0	2	0	0	0	0	0	0	0	0	0	0	1	1	0	0	0
chr8: q13.1	0	0	0	0	0	0	0	0	0	0	0	0	0	0	0	0	0	0	1	0	0	0
chr8: q13.2	0	3	0	2	0	1	1	0	0	0	0	0	0	3	0	0	0	1	0	0	0	3
chr8: q13.3	0	0	0	0	0	0	0	0	0	0	0	0	0	0	0	0	0	0	0	1	0	0
chr8: q21.11	0	0	1	2	4	0	3	0	1	0	0	0	1	1	0	1	0	0	0	0	0	0
chr8: q21.13	2	0	0	2	0	1	0	3	0	3	3	0	0	0	0	1	0	0	0	2	1	0
chr8: q21.2	0	0	0	0	0	0	0	0	0	0	2	0	1	0	0	0	0	0	0	0	0	0
chr8: q21.3	0	0	0	0	2	2	0	0	0	0	0	0	1	0	0	0	0	0	0	0	0	0
chr8: q22.1	1	0	1	0	0	1	0	1	0	0	0	2	0	1	0	4	0	1	1	0	0	0
chr8: q22.2	0	0	1	0	0	0	0	0	0	0	0	0	0	0	0	0	0	0	0	0	0	0
chr8: q22.3	0	0	0	0	0	0	0	3	0	0	0	1	0	1	0	2	0	1	0	0	0	1
chr8: q23.1	0	0	1	0	1	0	0	1	0	0	0	0	0	0	0	0	0	0	0	0	0	0
chr8: q23.2	1	0	0	0	2	0	1	0	0	0	0	0	0	0	0	0	0	0	0	1	0	0
chr8: q24.11	0	0	0	0	0	0	0	0	0	0	0	0	0	0	0	0	1	0	0	0	0	0
chr8: q24.12	2	0	1	0	0	0	0	1	0	0	1	1	0	0	0	0	0	1	0	0	0	0
chr8: q24.13	0	2	0	1	0	0	0	0	0	0	0	1	0	0	0	3	0	1	0	0	0	1
chr8: q24.21	0	0	0	0	0	0	0	1	0	0	0	0	0	0	0	0	0	0	0	0	0	0
chr8: q24.22	0	3	0	0	0	0	0	0	0	0	0	1	0	1	0	0	0	0	0	1	0	1
chr8: q24.3	1	1	0	2	0	2	0	0	0	1	0	3	1	0	0	3	0	1	2	0	1	0
chr9: p13.2	0	0	0	1	0	1	0	0	0	0	0	0	0	0	0	1	0	0	0	0	0	1
chr9: p13.3	0	0	0	1	1	0	0	0	0	0	1	0	1	0	0	0	2	1	1	0	0	0
chr9: p21.2	0	0	0	0	0	0	1	0	0	0	1	0	0	0	0	0	0	0	0	0	1	0
chr9: p21.3	0	3	0	0	0	1	0	0	0	0	0	0	0	0	0	0	0	0	2	0	0	0
chr9: p22.1	0	1	0	0	0	0	0	0	0	0	0	0	1	0	0	0	0	0	0	0	0	0
chr9: p22.2	0	0	0	0	0	0	0	0	0	0	0	0	1	0	0	0	0	0	0	0	0	0
chr9: p22.3	0	0	0	0	1	0	0	0	0	0	0	0	0	0	0	0	0	0	0	0	0	0
chr9: p24.1	1	0	0	0	0	0	0	0	2	0	0	0	0	0	1	0	0	0	0	0	1	0
chr9: p24.2	0	1	0	0	0	0	0	0	0	0	0	0	0	0	0	0	0	0	0	0	1	0
chr9: q13	0	0	0	0	0	0	0	0	0	0	0	0	0	0	0	0	0	0	1	0	0	0
chr9: q21.11	3	0	0	0	0	0	0	0	0	0	1	0	0	0	0	0	0	0	0	0	2	0
chr9: q21.12	1	0	1	0	0	0	0	0	0	0	2	0	0	0	0	0	0	0	1	0	1	0
chr9: q21.13	0	0	2	0	1	0	0	0	1	0	1	0	1	1	0	0	0	4	0	0	0	0
chr9: q21.2	0	0	0	0	0	1	0	1	0	0	0	1	0	0	0	0	1	0	0	0	0	1
chr9: q21.32	0	0	0	0	0	0	0	0	0	0	0	0	0	0	0	1	0	0	0	1	0	0
chr9: q21.33	0	1	0	0	1	0	0	1	0	0	0	0	0	0	0	0	0	0	0	2	0	0
chr9: q22.2	0	0	0	0	0	1	0	0	0	0	0	1	0	0	0	0	0	1	0	1	0	0
chr9: q22.31	0	1	3	0	3	0	0	1	0	0	2	0	0	2	0	0	0	0	0	0	1	0
chr9: q22.32	0	0	0	0	0	0	0	0	0	1	0	0	1	0	2	0	0	0	0	0	1	0
chr9: q22.33	0	0	0	1	0	0	0	0	0	0	0	0	0	0	0	1	0	0	0	0	0	2
chr9: q31.1	0	0	0	0	0	0	0	0	0	0	0	0	3	0	2	0	0	1	0	0	0	0
chr9: q31.2	1	0	0	1	1	1	0	0	0	0	1	0	0	0	0	2	0	0	0	0	0	1
chr9: q31.3	0	0	1	1	1	0	1	0	0	1	0	0	0	0	0	0	0	0	0	0	0	0
chr9: q32	0	2	1	0	0	0	0	0	0	0	0	0	1	0	0	0	0	0	0	0	0	0
chr9: q33.1	0	0	1	0	0	0	0	0	6	0	0	0	0	0	0	0	0	4	6	0	0	0
chr9: q33.2	0	0	0	0	0	0	3	0	0	0	0	0	0	0	0	0	0	0	0	0	0	0
chr9: q33.3	0	0	0	0	1	0	0	0	0	1	0	0	0	0	0	0	0	0	0	0	0	0
chr9: q34.11	0	0	0	0	0	1	0	0	0	0	0	1	0	0	2	0	0	0	0	0	0	0
chr9: q34.12	0	0	0	0	0	1	0	0	0	1	0	0	0	0	0	0	0	0	0	0	0	0
chr9: q34.2	0	0	0	0	0	0	0	0	0	0	0	0	0	0	0	0	3	0	0	0	0	0
chr9: q34.3	0	1	0	0	0	0	3	0	0	1	0	0	0	3	1	0	0	0	0	0	1	0
chrX: p11.21	0	0	1	0	0	0	0	0	0	0	0	0	0	0	0	0	0	0	0	0	0	0
chrX: p11.23	0	0	0	0	0	0	0	0	0	2	0	0	0	1	1	0	0	0	0	0	0	0
chrX: p11.4	1	1	1	0	0	0	0	0	0	0	2	0	0	0	1	0	0	0	0	1	0	0
chrX: p21.1	0	0	0	0	0	0	0	0	0	1	0	0	0	0	0	1	0	1	0	0	0	0
chrX: p21.3	0	0	0	0	1	0	0	0	0	0	0	0	0	0	0	0	0	0	0	0	0	0
chrX: p22.11	0	0	0	0	1	0	0	0	0	0	0	0	0	0	0	0	0	0	0	0	0	0
chrX: p22.12	0	0	0	0	0	0	0	1	0	0	0	0	1	0	0	0	0	0	0	0	0	0
chrX: p22.13	0	0	1	0	0	0	0	0	0	0	0	0	1	0	0	0	0	0	0	0	0	0
chrX: p22.2	2	0	0	0	1	1	0	0	0	2	1	1	0	0	1	0	0	0	0	0	1	0
chrX: p22.31	0	0	0	0	0	0	0	0	0	0	0	0	0	1	0	0	0	0	0	0	0	0
chrX: p22.32	0	0	0	0	1	0	0	0	0	1	0	0	0	0	0	0	0	0	0	0	0	0
chrX: p22.33	0	0	0	0	0	1	0	0	0	0	0	0	0	0	0	0	0	0	0	0	0	0
chrX: q12	0	0	0	0	0	0	0	0	0	0	0	0	0	1	0	0	0	1	1	1	0	0
chrX: q13.1	0	0	1	0	0	0	1	0	0	1	0	0	0	0	0	0	2	0	0	0	0	0
chrX: q13.2	0	0	1	0	0	0	0	0	0	0	0	0	0	0	0	0	0	0	6	0	0	0
chrX: q21.1	0	0	1	2	0	0	0	0	0	1	0	0	0	1	0	0	0	1	0	0	0	0
chrX: q21.32	0	0	1	0	1	0	0	0	0	0	0	0	0	0	0	0	0	0	0	0	0	0
chrX: q22.1	0	1	7	0	3	0	1	2	2	1	0	1	1	1	0	1	1	0	0	1	0	0
chrX: q22.2	0	0	0	0	0	0	0	0	0	1	1	0	0	0	0	0	0	0	0	0	0	0
chrX: q22.3	0	0	1	0	2	0	1	0	0	0	0	1	2	0	0	0	1	1	5	0	0	0
chrX: q23	2	0	2	0	1	0	0	0	0	0	1	1	0	0	1	1	3	1	1	1	1	0
chrX: q24	0	0	1	1	2	0	0	0	0	1	0	0	0	0	0	0	0	0	0	1	0	0
chrX: q25	1	0	0	0	0	0	0	0	0	0	0	0	0	0	1	0	0	0	0	0	0	0
chrX: q26.2	1	0	0	0	1	0	3	0	0	5	0	2	0	0	0	3	0	0	0	0	0	2
chrX: q26.3	1	0	1	0	1	1	0	0	0	1	5	0	0	0	0	0	0	1	0	0	5	0
chrX: q27.1	0	0	0	0	0	0	1	0	0	0	0	0	0	0	1	0	0	0	0	0	0	0
chrX: q28	0	1	1	0	0	1	0	0	0	0	0	3	0	4	0	0	0	0	0	0	0	3
chrY: p11.31	0	0	0	0	0	0	0	0	1	0	0	0	0	0	0	0	0	0	0	1	0	0
chrY: q11.222	0	1	0	0	0	3	0	0	0	2	0	0	0	0	0	1	0	0	0	0	0	0
chrY: q11.223	0	0	0	0	0	0	0	0	0	0	0	0	4	0	0	0	0	0	0	0	0	0
chrY: q11.23	0	0	0	0	0	0	0	0	0	0	0	0	2	0	0	0	0	0	0	0	0	0
