# Supplementary material for: Prediction of Potential Cancer-Risk Regions Based on Transcriptome Data: Towards a Comprehensive View
Source: PLoS One. 2014 May 5;9(5):e96320. doi: 10.1371/journal.pone.0096320 (PMC4010480; doi:10.1371/journal.pone.0096320)
Supplement: Table S14 — Percentage of region participation for total differentially expressed probsets (with at least 2 fold changes) during total 11 cancers. (XLSX) [file pone.0096320.s020.xlsx]

## Sheet: Table S14
Table S14 Percentage of region participation for total differentially expressed probsets (with at least 2 fold changes) during total 11 cancers.
Chromosome Region	Frequency of total probsets (FTR)	Frequency of over-expressed probsets (FOR) (Summation of 11 cancers)	Percentage of region participation for over expressed probsets(%)	Frequency of down-expressed probsets (FDR) (Summation of 11 cancers)	Percentage of region participation for down expressed probsets(%)
chr1: p11.2	12	11	0.0833	8	0.0606
chr1: p12	48	13	0.0246	16	0.0303
chr1: p13.1	35	27	0.0701	8	0.0208
chr1: p13.2	137	54	0.0358	50	0.0332
chr1: p13.3	144	48	0.0303	51	0.0322
chr1: p21.1	19	24	0.1148	15	0.0718
chr1: p21.2	63	14	0.0202	29	0.0418
chr1: p21.3	48	11	0.0208	21	0.0398
chr1: p22.1	78	22	0.0256	46	0.0536
chr1: p22.2	53	30	0.0515	17	0.0292
chr1: p22.3	73	38	0.0473	45	0.056
chr1: p31.1	151	49	0.0295	104	0.0626
chr1: p31.2	2	6	0.2727	0	0
chr1: p31.3	151	53	0.0319	111	0.0668
chr1: p32.1	24	8	0.0303	14	0.053
chr1: p32.2	31	17	0.0499	29	0.085
chr1: p32.3	151	72	0.0433	44	0.0265
chr1: p33	74	23	0.0283	23	0.0283
chr1: p34.1	102	47	0.0419	17	0.0152
chr1: p34.2	128	58	0.0412	31	0.022
chr1: p34.3	169	62	0.0334	34	0.0183
chr1: p35.1	93	27	0.0264	18	0.0176
chr1: p35.2	40	17	0.0386	10	0.0227
chr1: p35.3	80	35	0.0398	16	0.0182
chr1: p36.11	183	80	0.0397	46	0.0229
chr1: p36.12	114	31	0.0247	57	0.0455
chr1: p36.13	147	19	0.0118	46	0.0284
chr1: p36.21	74	6	0.0074	22	0.027
chr1: p36.22	130	26	0.0182	33	0.0231
chr1: p36.23	53	14	0.024	23	0.0395
chr1: p36.31	64	6	0.0085	5	0.0071
chr1: p36.32	62	9	0.0132	15	0.022
chr1: p36.33	189	22	0.0106	24	0.0115
chr1: q21.1	131	35	0.0243	67	0.0465
chr1: q21.2	91	54	0.0539	27	0.027
chr1: q21.3	254	131	0.0469	86	0.0308
chr1: q22	116	75	0.0588	21	0.0165
chr1: q23.1	85	30	0.0321	23	0.0246
chr1: q23.2	70	26	0.0338	25	0.0325
chr1: q23.3	150	68	0.0412	66	0.04
chr1: q24.1	31	16	0.0469	4	0.0117
chr1: q24.2	93	35	0.0342	52	0.0508
chr1: q24.3	43	27	0.0571	17	0.0359
chr1: q25.1	61	30	0.0447	16	0.0238
chr1: q25.2	86	22	0.0233	37	0.0391
chr1: q25.3	106	62	0.0532	51	0.0437
chr1: q31.1	21	11	0.0476	19	0.0823
chr1: q31.2	32	15	0.0426	13	0.0369
chr1: q31.3	41	24	0.0532	36	0.0798
chr1: q32.1	268	138	0.0468	103	0.0349
chr1: q32.2	90	43	0.0434	38	0.0384
chr1: q32.3	71	49	0.0627	12	0.0154
chr1: q41	110	69	0.057	45	0.0372
chr1: q42.11	22	9	0.0372	1	0.0041
chr1: q42.12	54	26	0.0438	10	0.0168
chr1: q42.13	93	33	0.0323	9	0.0088
chr1: q42.2	74	37	0.0455	14	0.0172
chr1: q42.3	57	22	0.0351	24	0.0383
chr1: q43	78	37	0.0431	48	0.0559
chr1: q44	112	52	0.0422	26	0.0211
chr2: p11.1	9	2	0.0202	1	0.0101
chr2: p11.2	153	56	0.0333	91	0.0541
chr2: p12	44	24	0.0496	13	0.0269
chr2: p13.1	80	26	0.0295	2	0.0023
chr2: p13.2	36	3	0.0076	7	0.0177
chr2: p13.3	97	39	0.0366	33	0.0309
chr2: p14	81	20	0.0224	33	0.037
chr2: p15	53	6	0.0103	20	0.0343
chr2: p16.1	78	38	0.0443	33	0.0385
chr2: p16.2	33	8	0.022	21	0.0579
chr2: p16.3	36	12	0.0303	7	0.0177
chr2: p21	152	42	0.0251	66	0.0395
chr2: p22.1	56	16	0.026	20	0.0325
chr2: p22.2	64	15	0.0213	37	0.0526
chr2: p22.3	39	8	0.0186	27	0.0629
chr2: p23.1	22	12	0.0496	17	0.0702
chr2: p23.2	42	4	0.0087	21	0.0455
chr2: p23.3	151	70	0.0421	23	0.0138
chr2: p24.1	52	25	0.0437	16	0.028
chr2: p24.2	15	16	0.097	3	0.0182
chr2: p24.3	29	13	0.0408	1	0.0031
chr2: p25.1	89	53	0.0541	31	0.0317
chr2: p25.2	20	22	0.1	4	0.0182
chr2: p25.3	47	17	0.0329	17	0.0329
chr2: q11.1	41	7	0.0155	10	0.0222
chr2: q11.2	168	45	0.0244	45	0.0244
chr2: q12.1	40	9	0.0205	14	0.0318
chr2: q12.2	15	2	0.0121	11	0.0667
chr2: q12.3	28	16	0.0519	10	0.0325
chr2: q13	123	55	0.0407	38	0.0281
chr2: q14.1	29	12	0.0376	15	0.047
chr2: q14.2	53	20	0.0343	31	0.0532
chr2: q14.3	70	22	0.0286	10	0.013
chr2: q21.1	51	7	0.0125	9	0.016
chr2: q21.2	23	8	0.0316	11	0.0435
chr2: q21.3	38	16	0.0383	5	0.012
chr2: q22.1	22	8	0.0331	16	0.0661
chr2: q22.2	6	4	0.0606	2	0.0303
chr2: q22.3	32	4	0.0114	24	0.0682
chr2: q23.1	16	5	0.0284	6	0.0341
chr2: q23.2	4	1	0.0227	0	0
chr2: q23.3	55	32	0.0529	18	0.0298
chr2: q24.1	43	20	0.0423	43	0.0909
chr2: q24.2	64	18	0.0256	37	0.0526
chr2: q24.3	54	30	0.0505	35	0.0589
chr2: q31.1	173	89	0.0468	84	0.0441
chr2: q31.2	65	24	0.0336	40	0.0559
chr2: q31.3	27	6	0.0202	15	0.0505
chr2: q32.1	60	23	0.0348	60	0.0909
chr2: q32.2	57	37	0.059	32	0.051
chr2: q32.3	32	14	0.0398	26	0.0739
chr2: q33.1	153	45	0.0267	82	0.0487
chr2: q33.2	45	16	0.0323	19	0.0384
chr2: q33.3	83	25	0.0274	29	0.0318
chr2: q34	54	16	0.0269	27	0.0455
chr2: q35	175	69	0.0358	66	0.0343
chr2: q36.1	55	31	0.0512	13	0.0215
chr2: q36.2	10	3	0.0273	7	0.0636
chr2: q36.3	58	13	0.0204	40	0.0627
chr2: q37.1	124	40	0.0293	41	0.0301
chr2: q37.2	15	3	0.0182	2	0.0121
chr2: q37.3	187	42	0.0204	60	0.0292
chr3: p11.1	21	4	0.0173	8	0.0346
chr3: p11.2	4	0	0	1	0.0227
chr3: p12.1	15	7	0.0424	4	0.0242
chr3: p12.2	3	0	0	3	0.0909
chr3: p12.3	22	6	0.0248	14	0.0579
chr3: p13	70	22	0.0286	52	0.0675
chr3: p14.1	79	11	0.0127	33	0.038
chr3: p14.2	34	15	0.0401	7	0.0187
chr3: p14.3	68	32	0.0428	42	0.0561
chr3: p21.1	95	38	0.0364	15	0.0144
chr3: p21.2	55	7	0.0116	8	0.0132
chr3: p21.31	278	91	0.0298	63	0.0206
chr3: p21.33	5	0	0	1	0.0182
chr3: p22.1	90	4	0.004	29	0.0293
chr3: p22.2	76	17	0.0203	27	0.0323
chr3: p22.3	55	10	0.0165	14	0.0231
chr3: p23	12	2	0.0152	2	0.0152
chr3: p24.1	42	10	0.0216	36	0.0779
chr3: p24.2	28	6	0.0195	7	0.0227
chr3: p24.3	53	9	0.0154	26	0.0446
chr3: p25.1	90	28	0.0283	17	0.0172
chr3: p25.2	33	12	0.0331	10	0.0275
chr3: p25.3	120	22	0.0167	13	0.0098
chr3: p26.1	46	4	0.0079	14	0.0277
chr3: p26.2	20	2	0.0091	8	0.0364
chr3: p26.3	7	2	0.026	5	0.0649
chr3: q11.1	7	3	0.039	3	0.039
chr3: q11.2	26	1	0.0035	3	0.0105
chr3: q12.1	24	15	0.0568	15	0.0568
chr3: q12.2	15	5	0.0303	14	0.0848
chr3: q12.3	27	1	0.0034	11	0.037
chr3: q13.11	12	0	0	11	0.0833
chr3: q13.12	30	3	0.0091	7	0.0212
chr3: q13.13	36	11	0.0278	10	0.0253
chr3: q13.2	66	22	0.0303	35	0.0482
chr3: q13.31	49	12	0.0223	48	0.0891
chr3: q13.32	7	7	0.0909	5	0.0649
chr3: q13.33	81	33	0.037	22	0.0247
chr3: q21.1	55	16	0.0264	17	0.0281
chr3: q21.2	44	16	0.0331	11	0.0227
chr3: q21.3	103	21	0.0185	16	0.0141
chr3: q22.1	101	21	0.0189	25	0.0225
chr3: q22.2	28	3	0.0097	12	0.039
chr3: q22.3	58	28	0.0439	13	0.0204
chr3: q23	86	26	0.0275	27	0.0285
chr3: q24	55	28	0.0463	28	0.0463
chr3: q25.1	78	22	0.0256	61	0.0711
chr3: q25.2	23	19	0.0751	12	0.0474
chr3: q25.31	45	13	0.0263	17	0.0343
chr3: q25.32	34	21	0.0561	18	0.0481
chr3: q25.33	29	27	0.0846	6	0.0188
chr3: q26.1	28	11	0.0357	16	0.0519
chr3: q26.2	74	29	0.0356	25	0.0307
chr3: q26.31	48	20	0.0379	29	0.0549
chr3: q26.32	23	9	0.0356	8	0.0316
chr3: q26.33	60	35	0.053	20	0.0303
chr3: q27.1	70	34	0.0442	7	0.0091
chr3: q27.2	44	16	0.0331	16	0.0331
chr3: q27.3	45	20	0.0404	20	0.0404
chr3: q28	44	25	0.0517	26	0.0537
chr3: q29	199	73	0.0333	45	0.0206
chr4: p11	25	3	0.0109	13	0.0473
chr4: p12	36	9	0.0227	9	0.0227
chr4: p13	38	11	0.0263	22	0.0526
chr4: p14	109	30	0.025	58	0.0484
chr4: p15.1	10	11	0.1	5	0.0455
chr4: p15.2	52	14	0.0245	30	0.0524
chr4: p15.31	23	21	0.083	12	0.0474
chr4: p15.32	54	12	0.0202	22	0.037
chr4: p15.33	27	11	0.037	6	0.0202
chr4: p16.1	90	23	0.0232	17	0.0172
chr4: p16.2	16	8	0.0455	9	0.0511
chr4: p16.3	179	56	0.0284	33	0.0168
chr4: q12	113	34	0.0274	59	0.0475
chr4: q13.1	17	5	0.0267	11	0.0588
chr4: q13.2	39	11	0.0256	21	0.049
chr4: q13.3	103	33	0.0291	89	0.0786
chr4: q21.1	74	28	0.0344	54	0.0663
chr4: q21.21	43	12	0.0254	25	0.0529
chr4: q21.22	45	18	0.0364	31	0.0626
chr4: q21.23	39	12	0.028	16	0.0373
chr4: q21.3	19	1	0.0048	8	0.0383
chr4: q22.1	72	21	0.0265	55	0.0694
chr4: q22.3	26	15	0.0524	19	0.0664
chr4: q23	52	12	0.021	59	0.1031
chr4: q24	69	15	0.0198	58	0.0764
chr4: q25	75	33	0.04	65	0.0788
chr4: q26	72	12	0.0152	88	0.1111
chr4: q27	40	14	0.0318	33	0.075
chr4: q28.1	22	5	0.0207	23	0.095
chr4: q28.2	31	8	0.0235	14	0.0411
chr4: q28.3	21	12	0.0519	17	0.0736
chr4: q31.1	48	10	0.0189	17	0.0322
chr4: q31.21	81	8	0.009	45	0.0505
chr4: q31.22	22	6	0.0248	10	0.0413
chr4: q31.23	11	0	0	13	0.1074
chr4: q31.3	76	32	0.0383	39	0.0467
chr4: q32.1	72	32	0.0404	59	0.0745
chr4: q32.2	11	6	0.0496	5	0.0413
chr4: q32.3	46	14	0.0277	40	0.0791
chr4: q33	23	2	0.0079	9	0.0356
chr4: q34.1	51	12	0.0214	46	0.082
chr4: q34.2	12	2	0.0152	20	0.1515
chr4: q34.3	12	2	0.0152	12	0.0909
chr4: q35.1	89	22	0.0225	91	0.093
chr4: q35.2	31	3	0.0088	17	0.0499
chr5: p12	48	20	0.0379	28	0.053
chr5: p13.1	69	8	0.0105	95	0.1252
chr5: p13.2	83	33	0.0361	13	0.0142
chr5: p13.3	50	18	0.0327	28	0.0509
chr5: p14.1	8	4	0.0455	1	0.0114
chr5: p14.2	5	1	0.0182	2	0.0364
chr5: p14.3	17	0	0	4	0.0214
chr5: p15.1	32	5	0.0142	27	0.0767
chr5: p15.2	66	19	0.0262	29	0.0399
chr5: p15.31	40	14	0.0318	22	0.05
chr5: p15.32	12	1	0.0076	1	0.0076
chr5: p15.33	62	35	0.0513	16	0.0235
chr5: q11.1	4	4	0.0909	4	0.0909
chr5: q11.2	101	46	0.0414	71	0.0639
chr5: q12.1	47	20	0.0387	13	0.0251
chr5: q12.3	66	15	0.0207	30	0.0413
chr5: q13.1	10	3	0.0273	9	0.0818
chr5: q13.2	118	44	0.0339	57	0.0439
chr5: q13.3	61	29	0.0432	41	0.0611
chr5: q14.1	95	15	0.0144	55	0.0526
chr5: q14.2	12	16	0.1212	4	0.0303
chr5: q14.3	72	21	0.0265	46	0.0581
chr5: q15	86	16	0.0169	82	0.0867
chr5: q21.1	21	9	0.039	13	0.0563
chr5: q21.2	3	1	0.0303	1	0.0303
chr5: q21.3	21	3	0.013	26	0.1126
chr5: q22.1	24	5	0.0189	27	0.1023
chr5: q22.2	29	6	0.0188	13	0.0408
chr5: q22.3	23	8	0.0316	20	0.0791
chr5: q23.1	43	6	0.0127	21	0.0444
chr5: q23.2	61	26	0.0387	29	0.0432
chr5: q23.3	25	8	0.0291	9	0.0327
chr5: q31.1	190	52	0.0249	74	0.0354
chr5: q31.2	102	46	0.041	54	0.0481
chr5: q31.3	162	21	0.0118	87	0.0488
chr5: q32	106	32	0.0274	64	0.0549
chr5: q33.1	61	19	0.0283	35	0.0522
chr5: q33.2	39	11	0.0256	23	0.0536
chr5: q33.3	81	19	0.0213	25	0.0281
chr5: q34	56	24	0.039	11	0.0179
chr5: q35.1	86	36	0.0381	55	0.0581
chr5: q35.2	82	21	0.0233	29	0.0322
chr5: q35.3	174	39	0.0204	53	0.0277
chr6: p11.2	13	12	0.0839	7	0.049
chr6: p12.1	67	15	0.0204	44	0.0597
chr6: p12.2	26	11	0.0385	17	0.0594
chr6: p12.3	63	16	0.0231	34	0.0491
chr6: p21.1	223	52	0.0212	64	0.0261
chr6: p21.2	86	14	0.0148	20	0.0211
chr6: p21.31	111	33	0.027	29	0.0238
chr6: p21.32	106	41	0.0352	65	0.0557
chr6: p21.33	175	59	0.0306	75	0.039
chr6: p22.1	183	40	0.0199	22	0.0109
chr6: p22.2	110	50	0.0413	40	0.0331
chr6: p22.3	132	59	0.0406	78	0.0537
chr6: p23	31	8	0.0235	4	0.0117
chr6: p24.1	21	7	0.0303	29	0.1255
chr6: p24.2	33	12	0.0331	12	0.0331
chr6: p24.3	59	23	0.0354	7	0.0108
chr6: p25.1	32	8	0.0227	6	0.017
chr6: p25.2	62	19	0.0279	18	0.0264
chr6: p25.3	32	13	0.0369	8	0.0227
chr6: q12	26	3	0.0105	14	0.049
chr6: q13	63	26	0.0375	32	0.0462
chr6: q14.1	65	22	0.0308	40	0.0559
chr6: q14.2	15	2	0.0121	15	0.0909
chr6: q14.3	30	5	0.0152	23	0.0697
chr6: q15	81	20	0.0224	27	0.0303
chr6: q16.1	31	4	0.0117	17	0.0499
chr6: q16.2	27	5	0.0168	16	0.0539
chr6: q16.3	13	3	0.021	8	0.0559
chr6: q21	179	50	0.0254	98	0.0498
chr6: q22.1	55	26	0.043	33	0.0545
chr6: q22.31	52	30	0.0524	56	0.0979
chr6: q22.32	11	7	0.0579	3	0.0248
chr6: q22.33	38	6	0.0144	35	0.0837
chr6: q23.1	13	4	0.028	8	0.0559
chr6: q23.2	67	8	0.0109	46	0.0624
chr6: q23.3	77	30	0.0354	42	0.0496
chr6: q24.1	27	2	0.0067	15	0.0505
chr6: q24.2	44	1	0.0021	47	0.0971
chr6: q24.3	38	1	0.0024	22	0.0526
chr6: q25.1	70	16	0.0208	45	0.0584
chr6: q25.2	35	13	0.0338	15	0.039
chr6: q25.3	111	29	0.0238	55	0.045
chr6: q26	40	7	0.0159	13	0.0295
chr6: q27	121	30	0.0225	33	0.0248
chr7: p11.2	52	26	0.0455	32	0.0559
chr7: p12.1	21	15	0.0649	6	0.026
chr7: p12.2	12	2	0.0152	3	0.0227
chr7: p12.3	38	13	0.0311	12	0.0287
chr7: p13	106	27	0.0232	19	0.0163
chr7: p14.1	61	45	0.0671	29	0.0432
chr7: p14.2	34	20	0.0535	2	0.0053
chr7: p14.3	135	56	0.0377	66	0.0444
chr7: p15.1	5	0	0	3	0.0545
chr7: p15.2	82	53	0.0588	21	0.0233
chr7: p15.3	72	48	0.0606	31	0.0391
chr7: p21.1	59	33	0.0508	30	0.0462
chr7: p21.2	16	8	0.0455	5	0.0284
chr7: p21.3	51	25	0.0446	23	0.041
chr7: p22.1	102	26	0.0232	4	0.0036
chr7: p22.2	10	2	0.0182	0	0
chr7: p22.3	97	33	0.0309	14	0.0131
chr7: q11.21	78	24	0.028	6	0.007
chr7: q11.22	24	4	0.0152	3	0.0114
chr7: q11.23	166	57	0.0312	31	0.017
chr7: q21.11	49	9	0.0167	55	0.102
chr7: q21.12	41	23	0.051	39	0.0865
chr7: q21.13	24	12	0.0455	8	0.0303
chr7: q21.2	44	13	0.0269	23	0.0475
chr7: q21.3	88	60	0.062	73	0.0754
chr7: q22.1	269	60	0.0203	84	0.0284
chr7: q22.2	5	3	0.0545	0	0
chr7: q22.3	74	28	0.0344	16	0.0197
chr7: q31.1	78	21	0.0245	59	0.0688
chr7: q31.2	40	16	0.0364	35	0.0795
chr7: q31.31	21	16	0.0693	15	0.0649
chr7: q31.32	28	8	0.026	9	0.0292
chr7: q31.33	21	9	0.039	3	0.013
chr7: q32.1	57	31	0.0494	14	0.0223
chr7: q32.2	50	19	0.0345	12	0.0218
chr7: q32.3	40	12	0.0273	26	0.0591
chr7: q33	78	33	0.0385	44	0.0513
chr7: q34	169	60	0.0323	32	0.0172
chr7: q35	38	14	0.0335	8	0.0191
chr7: q36.1	160	53	0.0301	56	0.0318
chr7: q36.2	23	14	0.0553	15	0.0593
chr7: q36.3	80	22	0.025	10	0.0114
chr7_gl000195_random:	5	4	0.0727	2	0.0364
chr8: p11.21	75	22	0.0267	31	0.0376
chr8: p11.22	27	3	0.0101	25	0.0842
chr8: p11.23	58	19	0.0298	17	0.0266
chr8: p12	70	20	0.026	32	0.0416
chr8: p21.1	44	27	0.0558	34	0.0702
chr8: p21.2	80	36	0.0409	75	0.0852
chr8: p21.3	122	28	0.0209	52	0.0387
chr8: p22	68	18	0.0241	85	0.1136
chr8: p23.1	152	35	0.0209	56	0.0335
chr8: p23.2	8	1	0.0114	0	0
chr8: p23.3	47	2	0.0039	25	0.0484
chr8: q11.21	34	35	0.0936	12	0.0321
chr8: q11.23	39	8	0.0186	21	0.049
chr8: q12.1	71	31	0.0397	23	0.0294
chr8: q12.2	6	3	0.0455	0	0
chr8: q12.3	31	10	0.0293	9	0.0264
chr8: q13.1	41	11	0.0244	12	0.0266
chr8: q13.2	28	28	0.0909	11	0.0357
chr8: q13.3	37	12	0.0295	12	0.0295
chr8: q21.11	54	25	0.0421	35	0.0589
chr8: q21.12	12	3	0.0227	10	0.0758
chr8: q21.13	50	38	0.0691	25	0.0455
chr8: q21.2	15	8	0.0485	13	0.0788
chr8: q21.3	70	14	0.0182	56	0.0727
chr8: q22.1	82	50	0.0554	37	0.041
chr8: q22.2	41	11	0.0244	16	0.0355
chr8: q22.3	73	30	0.0374	33	0.0411
chr8: q23.1	34	13	0.0348	16	0.0428
chr8: q23.2	10	2	0.0182	10	0.0909
chr8: q23.3	14	2	0.013	6	0.039
chr8: q24.11	25	9	0.0327	30	0.1091
chr8: q24.12	38	24	0.0574	26	0.0622
chr8: q24.13	76	62	0.0742	26	0.0311
chr8: q24.21	49	6	0.0111	17	0.0315
chr8: q24.22	52	21	0.0367	17	0.0297
chr8: q24.3	225	93	0.0376	26	0.0105
chr9: p11.2	23	7	0.0277	8	0.0316
chr9: p12	4	1	0.0227	1	0.0227
chr9: p13.1	9	8	0.0808	4	0.0404
chr9: p13.2	71	17	0.0218	18	0.023
chr9: p13.3	149	30	0.0183	59	0.036
chr9: p21.1	35	5	0.013	12	0.0312
chr9: p21.2	33	8	0.022	18	0.0496
chr9: p21.3	50	17	0.0309	17	0.0309
chr9: p22.1	20	5	0.0227	10	0.0455
chr9: p22.2	11	3	0.0248	4	0.0331
chr9: p22.3	50	9	0.0164	34	0.0618
chr9: p23	20	0	0	28	0.1273
chr9: p24.1	60	10	0.0152	30	0.0455
chr9: p24.2	31	3	0.0088	17	0.0499
chr9: p24.3	32	6	0.017	15	0.0426
chr9: q12	2	1	0.0455	1	0.0455
chr9: q13	22	2	0.0083	5	0.0207
chr9: q21.11	43	10	0.0211	31	0.0655
chr9: q21.12	32	3	0.0085	22	0.0625
chr9: q21.13	59	17	0.0262	37	0.057
chr9: q21.2	24	12	0.0455	8	0.0303
chr9: q21.31	8	0	0	4	0.0455
chr9: q21.32	30	28	0.0848	23	0.0697
chr9: q21.33	45	20	0.0404	16	0.0323
chr9: q22.1	24	3	0.0114	9	0.0341
chr9: q22.2	20	19	0.0864	2	0.0091
chr9: q22.31	62	14	0.0205	27	0.0396
chr9: q22.32	70	24	0.0312	32	0.0416
chr9: q22.33	85	30	0.0321	28	0.0299
chr9: q31.1	73	27	0.0336	35	0.0436
chr9: q31.2	33	19	0.0523	16	0.0441
chr9: q31.3	73	25	0.0311	73	0.0909
chr9: q32	89	32	0.0327	32	0.0327
chr9: q33.1	42	9	0.0195	40	0.0866
chr9: q33.2	93	24	0.0235	27	0.0264
chr9: q33.3	120	37	0.028	28	0.0212
chr9: q34.11	165	38	0.0209	34	0.0187
chr9: q34.12	15	7	0.0424	2	0.0121
chr9: q34.13	50	10	0.0182	2	0.0036
chr9: q34.2	56	18	0.0292	9	0.0146
chr9: q34.3	191	36	0.0171	46	0.0219
chr10: p11.1	28	2	0.0065	9	0.0292
chr10: p11.21	30	5	0.0152	11	0.0333
chr10: p11.22	47	8	0.0155	29	0.0561
chr10: p11.23	34	9	0.0241	24	0.0642
chr10: p12.1	79	31	0.0357	17	0.0196
chr10: p12.2	28	9	0.0292	8	0.026
chr10: p12.31	50	22	0.04	36	0.0655
chr10: p12.33	14	7	0.0455	13	0.0844
chr10: p13	87	28	0.0293	60	0.0627
chr10: p14	76	22	0.0263	54	0.0646
chr10: p15.1	73	32	0.0399	42	0.0523
chr10: p15.2	9	3	0.0303	2	0.0202
chr10: p15.3	46	5	0.0099	10	0.0198
chr10: q11.21	68	19	0.0254	25	0.0334
chr10: q11.22	53	1	0.0017	11	0.0189
chr10: q11.23	63	5	0.0072	13	0.0188
chr10: q21.1	43	24	0.0507	30	0.0634
chr10: q21.2	39	26	0.0606	33	0.0769
chr10: q21.3	67	22	0.0299	48	0.0651
chr10: q22.1	108	34	0.0286	35	0.0295
chr10: q22.2	89	19	0.0194	23	0.0235
chr10: q22.3	62	11	0.0161	34	0.0499
chr10: q23.1	43	11	0.0233	12	0.0254
chr10: q23.2	45	6	0.0121	33	0.0667
chr10: q23.31	69	24	0.0316	48	0.0632
chr10: q23.32	26	5	0.0175	21	0.0734
chr10: q23.33	63	47	0.0678	46	0.0664
chr10: q24.1	85	28	0.0299	21	0.0225
chr10: q24.2	48	8	0.0152	20	0.0379
chr10: q24.31	52	16	0.028	13	0.0227
chr10: q24.32	87	11	0.0115	25	0.0261
chr10: q24.33	33	9	0.0248	11	0.0303
chr10: q25.1	36	7	0.0177	14	0.0354
chr10: q25.2	57	13	0.0207	36	0.0574
chr10: q25.3	62	11	0.0161	27	0.0396
chr10: q26.11	67	5	0.0068	20	0.0271
chr10: q26.12	10	3	0.0273	3	0.0273
chr10: q26.13	101	29	0.0261	27	0.0243
chr10: q26.2	42	33	0.0714	18	0.039
chr10: q26.3	87	12	0.0125	15	0.0157
chr11: p11.12	5	8	0.1455	3	0.0545
chr11: p11.2	147	50	0.0309	28	0.0173
chr11: p12	27	6	0.0202	6	0.0202
chr11: p13	133	61	0.0417	69	0.0472
chr11: p14.1	46	19	0.0375	23	0.0455
chr11: p14.2	13	9	0.0629	6	0.042
chr11: p14.3	16	5	0.0284	5	0.0284
chr11: p15.1	118	28	0.0216	34	0.0262
chr11: p15.2	55	30	0.0496	29	0.0479
chr11: p15.3	41	10	0.0222	43	0.0953
chr11: p15.4	261	62	0.0216	126	0.0439
chr11: p15.5	154	32	0.0189	38	0.0224
chr11: q12.1	93	29	0.0283	29	0.0283
chr11: q12.2	91	29	0.029	56	0.0559
chr11: q12.3	99	32	0.0294	30	0.0275
chr11: q13.1	213	47	0.0201	93	0.0397
chr11: q13.2	145	42	0.0263	27	0.0169
chr11: q13.3	54	21	0.0354	21	0.0354
chr11: q13.4	153	37	0.022	43	0.0255
chr11: q13.5	54	20	0.0337	14	0.0236
chr11: q14.1	100	19	0.0173	37	0.0336
chr11: q14.2	44	9	0.0186	37	0.0764
chr11: q14.3	30	13	0.0394	9	0.0273
chr11: q21	93	21	0.0205	39	0.0381
chr11: q22.1	23	1	0.004	9	0.0356
chr11: q22.2	18	26	0.1313	8	0.0404
chr11: q22.3	95	21	0.0201	65	0.0622
chr11: q23.1	65	18	0.0252	40	0.0559
chr11: q23.2	55	18	0.0298	42	0.0694
chr11: q23.3	227	71	0.0284	69	0.0276
chr11: q24.1	35	18	0.0468	36	0.0935
chr11: q24.2	112	24	0.0195	47	0.0381
chr11: q24.3	83	21	0.023	27	0.0296
chr11: q25	34	12	0.0321	14	0.0374
chr12: p11.1	3	3	0.0909	0	0
chr12: p11.21	56	38	0.0617	26	0.0422
chr12: p11.22	33	11	0.0303	12	0.0331
chr12: p11.23	35	15	0.039	17	0.0442
chr12: p12.1	91	44	0.044	48	0.048
chr12: p12.2	14	12	0.0779	5	0.0325
chr12: p12.3	65	45	0.0629	45	0.0629
chr12: p13.1	48	14	0.0265	29	0.0549
chr12: p13.2	103	34	0.03	31	0.0274
chr12: p13.31	189	125	0.0601	78	0.0375
chr12: p13.32	47	26	0.0503	10	0.0193
chr12: p13.33	92	56	0.0553	9	0.0089
chr12: q12	89	33	0.0337	39	0.0398
chr12: q13.11	68	22	0.0294	22	0.0294
chr12: q13.12	126	40	0.0289	33	0.0238
chr12: q13.13	172	73	0.0386	54	0.0285
chr12: q13.2	82	27	0.0299	24	0.0266
chr12: q13.3	101	34	0.0306	38	0.0342
chr12: q14.1	55	19	0.0314	20	0.0331
chr12: q14.2	32	16	0.0455	19	0.054
chr12: q14.3	51	14	0.025	35	0.0624
chr12: q15	92	33	0.0326	37	0.0366
chr12: q21.1	31	8	0.0235	17	0.0499
chr12: q21.2	70	24	0.0312	49	0.0636
chr12: q21.31	38	17	0.0407	11	0.0263
chr12: q21.32	13	2	0.014	6	0.042
chr12: q21.33	38	13	0.0311	56	0.134
chr12: q22	75	31	0.0376	37	0.0448
chr12: q23.1	80	31	0.0352	29	0.033
chr12: q23.2	45	17	0.0343	22	0.0444
chr12: q23.3	108	44	0.037	57	0.048
chr12: q24.11	95	19	0.0182	32	0.0306
chr12: q24.12	23	5	0.0198	7	0.0277
chr12: q24.13	62	24	0.0352	9	0.0132
chr12: q24.21	31	2	0.0059	20	0.0587
chr12: q24.22	33	18	0.0496	8	0.022
chr12: q24.23	46	15	0.0296	16	0.0316
chr12: q24.31	219	61	0.0253	30	0.0125
chr12: q24.32	25	2	0.0073	4	0.0145
chr12: q24.33	100	36	0.0327	23	0.0209
chr13: q11	7	2	0.026	0	0
chr13: q12.11	85	25	0.0267	35	0.0374
chr13: q12.12	39	10	0.0233	8	0.0186
chr13: q12.13	37	6	0.0147	13	0.0319
chr13: q12.2	30	8	0.0242	8	0.0242
chr13: q12.3	54	23	0.0387	24	0.0404
chr13: q13.1	44	5	0.0103	42	0.0868
chr13: q13.2	4	9	0.2045	0	0
chr13: q13.3	63	25	0.0361	70	0.101
chr13: q14.11	107	20	0.017	47	0.0399
chr13: q14.12	13	3	0.021	8	0.0559
chr13: q14.13	41	5	0.0111	10	0.0222
chr13: q14.2	93	18	0.0176	40	0.0391
chr13: q14.3	76	22	0.0263	18	0.0215
chr13: q21.1	8	12	0.1364	8	0.0909
chr13: q21.2	13	5	0.035	3	0.021
chr13: q21.31	8	0	0	1	0.0114
chr13: q21.32	14	0	0	9	0.0584
chr13: q21.33	17	9	0.0481	9	0.0481
chr13: q22.1	30	8	0.0242	3	0.0091
chr13: q22.2	13	5	0.035	11	0.0769
chr13: q22.3	24	6	0.0227	41	0.1553
chr13: q31.1	38	8	0.0191	22	0.0526
chr13: q31.2	7	3	0.039	2	0.026
chr13: q31.3	26	4	0.014	5	0.0175
chr13: q32.1	70	8	0.0104	54	0.0701
chr13: q32.2	27	5	0.0168	7	0.0236
chr13: q32.3	46	12	0.0237	15	0.0296
chr13: q33.1	40	19	0.0432	14	0.0318
chr13: q33.3	26	13	0.0455	14	0.049
chr13: q34	146	36	0.0224	54	0.0336
chr14: q11.2	236	95	0.0366	69	0.0266
chr14: q12	123	43	0.0318	54	0.0399
chr14: q13.1	25	3	0.0109	20	0.0727
chr14: q13.2	23	2	0.0079	5	0.0198
chr14: q13.3	18	3	0.0152	8	0.0404
chr14: q21.1	42	22	0.0476	14	0.0303
chr14: q21.2	28	5	0.0162	7	0.0227
chr14: q21.3	58	13	0.0204	19	0.0298
chr14: q22.1	61	25	0.0373	42	0.0626
chr14: q22.2	20	26	0.1182	20	0.0909
chr14: q22.3	61	10	0.0149	14	0.0209
chr14: q23.1	81	30	0.0337	35	0.0393
chr14: q23.2	50	7	0.0127	39	0.0709
chr14: q23.3	67	20	0.0271	23	0.0312
chr14: q24.1	53	15	0.0257	13	0.0223
chr14: q24.2	90	9	0.0091	39	0.0394
chr14: q24.3	172	21	0.0111	59	0.0312
chr14: q31.1	35	24	0.0623	16	0.0416
chr14: q31.3	48	4	0.0076	33	0.0625
chr14: q32.11	52	10	0.0175	9	0.0157
chr14: q32.12	83	18	0.0197	22	0.0241
chr14: q32.13	47	7	0.0135	22	0.0426
chr14: q32.2	87	22	0.023	43	0.0449
chr14: q32.31	46	1	0.002	9	0.0178
chr14: q32.32	26	5	0.0175	15	0.0524
chr14: q32.33	161	42	0.0237	50	0.0282
chr15: q11.1	5	0	0	1	0.0182
chr15: q11.2	65	4	0.0056	24	0.0336
chr15: q12	20	9	0.0409	8	0.0364
chr15: q13.1	31	2	0.0059	12	0.0352
chr15: q13.2	15	7	0.0424	8	0.0485
chr15: q13.3	39	15	0.035	8	0.0186
chr15: q14	104	16	0.014	47	0.0411
chr15: q15.1	135	56	0.0377	30	0.0202
chr15: q15.2	29	1	0.0031	9	0.0282
chr15: q15.3	51	16	0.0285	12	0.0214
chr15: q21.1	102	44	0.0392	68	0.0606
chr15: q21.2	104	26	0.0227	54	0.0472
chr15: q21.3	91	42	0.042	72	0.0719
chr15: q22.1	5	3	0.0545	2	0.0364
chr15: q22.2	98	42	0.039	76	0.0705
chr15: q22.31	110	46	0.038	36	0.0298
chr15: q22.33	8	0	0	3	0.0341
chr15: q23	127	43	0.0308	45	0.0322
chr15: q24.1	88	19	0.0196	18	0.0186
chr15: q24.2	48	9	0.017	4	0.0076
chr15: q24.3	28	6	0.0195	8	0.026
chr15: q25.1	99	25	0.023	29	0.0266
chr15: q25.2	73	19	0.0237	20	0.0249
chr15: q25.3	58	4	0.0063	22	0.0345
chr15: q26.1	128	73	0.0518	21	0.0149
chr15: q26.2	30	1	0.003	30	0.0909
chr15: q26.3	76	16	0.0191	40	0.0478
chr16: p11.2	274	81	0.0269	58	0.0192
chr16: p12.1	57	11	0.0175	13	0.0207
chr16: p12.2	96	23	0.0218	36	0.0341
chr16: p12.3	88	45	0.0465	34	0.0351
chr16: p13.11	53	13	0.0223	15	0.0257
chr16: p13.12	23	2	0.0079	12	0.0474
chr16: p13.13	61	17	0.0253	12	0.0179
chr16: p13.2	40	7	0.0159	9	0.0205
chr16: p13.3	408	85	0.0189	106	0.0236
chr16: q11.2	18	15	0.0758	4	0.0202
chr16: q12.1	80	38	0.0432	37	0.042
chr16: q12.2	79	21	0.0242	67	0.0771
chr16: q13	28	5	0.0162	28	0.0909
chr16: q21	97	42	0.0394	38	0.0356
chr16: q22.1	218	66	0.0275	59	0.0246
chr16: q22.2	60	21	0.0318	25	0.0379
chr16: q22.3	6	0	0	1	0.0152
chr16: q23.1	97	15	0.0141	33	0.0309
chr16: q23.2	40	17	0.0386	18	0.0409
chr16: q23.3	28	5	0.0162	12	0.039
chr16: q24.1	73	15	0.0187	22	0.0274
chr16: q24.2	37	15	0.0369	9	0.0221
chr16: q24.3	111	19	0.0156	14	0.0115
chr17: p11.2	216	41	0.0173	46	0.0194
chr17: p12	76	18	0.0215	46	0.055
chr17: p13.1	214	28	0.0119	88	0.0374
chr17: p13.2	150	30	0.0182	51	0.0309
chr17: p13.3	117	18	0.014	34	0.0264
chr17: q11.1	9	1	0.0101	11	0.1111
chr17: q11.2	214	64	0.0272	56	0.0238
chr17: q12	236	38	0.0146	76	0.0293
chr17: q21.1	17	1	0.0053	4	0.0214
chr17: q21.2	177	67	0.0344	47	0.0241
chr17: q21.31	246	55	0.0203	63	0.0233
chr17: q21.32	149	38	0.0232	34	0.0207
chr17: q21.33	113	36	0.029	41	0.033
chr17: q22	135	55	0.037	52	0.035
chr17: q23.1	31	7	0.0205	15	0.044
chr17: q23.2	51	8	0.0143	14	0.025
chr17: q23.3	94	18	0.0174	35	0.0338
chr17: q24.1	25	7	0.0255	7	0.0255
chr17: q24.2	77	17	0.0201	61	0.072
chr17: q24.3	26	17	0.0594	12	0.042
chr17: q25.1	195	42	0.0196	48	0.0224
chr17: q25.2	11	0	0	4	0.0331
chr17: q25.3	298	75	0.0229	51	0.0156
chr17_gl000205_random:	7	2	0.026	5	0.0649
chr18: p11.21	85	20	0.0214	17	0.0182
chr18: p11.22	51	12	0.0214	23	0.041
chr18: p11.23	10	0	0	6	0.0545
chr18: p11.31	66	8	0.011	35	0.0482
chr18: p11.32	51	26	0.0463	24	0.0428
chr18: q11.2	99	56	0.0514	58	0.0533
chr18: q12.1	75	38	0.0461	41	0.0497
chr18: q12.2	77	23	0.0272	18	0.0213
chr18: q12.3	39	2	0.0047	25	0.0583
chr18: q21.1	83	11	0.012	24	0.0263
chr18: q21.2	60	12	0.0182	33	0.05
chr18: q21.31	39	11	0.0256	22	0.0513
chr18: q21.32	26	8	0.028	14	0.049
chr18: q21.33	52	16	0.028	20	0.035
chr18: q22.1	18	2	0.0101	12	0.0606
chr18: q22.2	13	1	0.007	5	0.035
chr18: q22.3	53	4	0.0069	19	0.0326
chr18: q23	73	10	0.0125	9	0.0112
chr19: p12	80	53	0.0602	14	0.0159
chr19: p13.11	238	53	0.0202	32	0.0122
chr19: p13.12	128	42	0.0298	19	0.0135
chr19: p13.13	5	0	0	4	0.0727
chr19: p13.2	378	98	0.0236	89	0.0214
chr19: p13.3	462	124	0.0244	95	0.0187
chr19: q11	9	1	0.0101	0	0
chr19: q12	31	7	0.0205	14	0.0411
chr19: q13.11	79	19	0.0219	15	0.0173
chr19: q13.12	171	49	0.026	42	0.0223
chr19: q13.13	11	1	0.0083	0	0
chr19: q13.2	263	56	0.0194	77	0.0266
chr19: q13.31	99	12	0.011	30	0.0275
chr19: q13.32	182	38	0.019	32	0.016
chr19: q13.33	230	49	0.0194	79	0.0312
chr19: q13.41	119	51	0.039	25	0.0191
chr19: q13.42	178	21	0.0107	40	0.0204
chr19: q13.43	181	26	0.0131	43	0.0216
chr20: p11.1	16	2	0.0114	1	0.0057
chr20: p11.21	69	22	0.029	29	0.0382
chr20: p11.23	84	16	0.0173	18	0.0195
chr20: p12.1	62	15	0.022	20	0.0293
chr20: p12.2	38	14	0.0335	9	0.0215
chr20: p12.3	65	32	0.0448	36	0.0503
chr20: p13	199	59	0.027	40	0.0183
chr20: q11.21	103	30	0.0265	24	0.0212
chr20: q11.22	105	23	0.0199	23	0.0199
chr20: q11.23	116	43	0.0337	25	0.0196
chr20: q12	33	6	0.0165	3	0.0083
chr20: q13.11	4	1	0.0227	2	0.0455
chr20: q13.12	193	62	0.0292	38	0.0179
chr20: q13.13	84	28	0.0303	32	0.0346
chr20: q13.2	51	31	0.0553	13	0.0232
chr20: q13.31	31	25	0.0733	3	0.0088
chr20: q13.32	66	13	0.0179	14	0.0193
chr20: q13.33	188	40	0.0193	18	0.0087
chr21: p11.1	6	2	0.0303	0	0
chr21: p11.2	9	4	0.0404	3	0.0303
chr21: q11.2	17	5	0.0267	8	0.0428
chr21: q21.1	47	19	0.0368	8	0.0155
chr21: q21.2	5	1	0.0182	0	0
chr21: q21.3	63	20	0.0289	41	0.0592
chr21: q22.11	133	47	0.0321	46	0.0314
chr21: q22.12	42	17	0.0368	18	0.039
chr21: q22.13	50	8	0.0145	24	0.0436
chr21: q22.2	46	17	0.0336	22	0.0435
chr21: q22.3	265	87	0.0298	62	0.0213
chr22: q11.1	18	4	0.0202	1	0.0051
chr22: q11.21	192	31	0.0147	25	0.0118
chr22: q11.22	79	19	0.0219	39	0.0449
chr22: q11.23	92	22	0.0217	23	0.0227
chr22: q12.1	74	32	0.0393	21	0.0258
chr22: q12.2	149	34	0.0207	47	0.0287
chr22: q12.3	108	25	0.021	24	0.0202
chr22: q13.1	182	31	0.0155	58	0.029
chr22: q13.2	141	29	0.0187	21	0.0135
chr22: q13.31	117	35	0.0272	25	0.0194
chr22: q13.32	6	7	0.1061	1	0.0152
chr22: q13.33	81	12	0.0135	21	0.0236
chrX: p11.21	44	15	0.031	17	0.0351
chrX: p11.22	77	27	0.0319	13	0.0153
chrX: p11.23	143	54	0.0343	20	0.0127
chrX: p11.3	33	10	0.0275	22	0.0606
chrX: p11.4	55	26	0.043	31	0.0512
chrX: p21.1	18	4	0.0202	14	0.0707
chrX: p21.2	25	3	0.0109	8	0.0291
chrX: p21.3	16	0	0	4	0.0227
chrX: p22.11	40	13	0.0295	15	0.0341
chrX: p22.12	24	11	0.0417	8	0.0303
chrX: p22.13	28	8	0.026	17	0.0552
chrX: p22.2	103	38	0.0335	58	0.0512
chrX: p22.31	24	8	0.0303	7	0.0265
chrX: p22.32	4	3	0.0682	3	0.0682
chrX: p22.33	64	25	0.0355	15	0.0213
chrX: q11.1	5	3	0.0545	1	0.0182
chrX: q11.2	10	3	0.0273	0	0
chrX: q12	22	10	0.0413	14	0.0579
chrX: q13.1	90	39	0.0394	15	0.0152
chrX: q13.2	40	9	0.0205	39	0.0886
chrX: q13.3	11	5	0.0413	5	0.0413
chrX: q21.1	72	36	0.0455	34	0.0429
chrX: q21.2	5	1	0.0182	0	0
chrX: q21.31	14	1	0.0065	2	0.013
chrX: q21.32	3	3	0.0909	4	0.1212
chrX: q21.33	7	1	0.013	5	0.0649
chrX: q22.1	83	31	0.034	67	0.0734
chrX: q22.2	33	8	0.022	17	0.0468
chrX: q22.3	48	17	0.0322	41	0.0777
chrX: q23	58	31	0.0486	41	0.0643
chrX: q24	66	28	0.0386	30	0.0413
chrX: q25	38	6	0.0144	19	0.0455
chrX: q26.1	32	5	0.0142	8	0.0227
chrX: q26.2	33	32	0.0882	19	0.0523
chrX: q26.3	73	23	0.0286	44	0.0548
chrX: q27.1	21	5	0.0216	6	0.026
chrX: q27.3	14	3	0.0195	0	0
chrX: q28	189	72	0.0346	55	0.0265
chrY: p11.2	26	2	0.007	1	0.0035
chrY: p11.31	13	1	0.007	4	0.028
chrY: p11.32	7	3	0.039	1	0.013
chrY: q11.21	8	2	0.0227	2	0.0227
chrY: q11.221	9	0	0	2	0.0202
chrY: q11.222	22	20	0.0826	5	0.0207
chrY: q11.223	22	5	0.0207	4	0.0165
chrY: q11.23	8	0	0	2	0.0227
chrY: q12	4	0	0	2	0.0455
