# Supplementary material for: Prediction of Potential Cancer-Risk Regions Based on Transcriptome Data: Towards a Comprehensive View
Source: PLoS One. 2014 May 5;9(5):e96320. doi: 10.1371/journal.pone.0096320 (PMC4010480; doi:10.1371/journal.pone.0096320)
Supplement: Table S17 — Frequency of chromosome participation in gene. (XLSX) [file pone.0096320.s023.xlsx]

## Sheet: Table S17 
Table S17 Frequency of chromosomes in gene expressed (for probsets with at least 2 fold change) in each cancer. The numbers of altered genes in each region have been counted using an in-house developed python script.
Chromosome	Frequency of envolved chromosomes																						Frequency of total probsets	Percentage of Chromosome participation
	Breast cancer		Endometrial cancer		Ovarian cancer		Prostate cancer		Testicular Cancer		Colorectal cancer		Gastric cancer		Liver cancer		Pancreatic cancer		Brain cancer		Lung cancer			Breast cancer		Endometrial cancer		Ovarian cancer		Prostate cancer		Testicular Cancer		Colorectal cancer		Gastric cancer		Liver cancer		Pancreatic cancer		Brain cancer		Lung cancer
	down expressed	Over expressed	down expressed	Over expressed	down expressed	Over expressed	down expressed	Over expressed	down expressed	Over expressed	down expressed	Over expressed	down expressed	Over expressed	down expressed	Over expressed	down expressed	Over expressed	down expressed	Over expressed	down expressed	Over expressed		down expressed	Over expressed	down expressed	Over expressed	down expressed	Over expressed	down expressed	Over expressed	down expressed	Over expressed	down expressed	Over expressed	down expressed	Over expressed	down expressed	Over expressed	down expressed	Over expressed	down expressed	Over expressed	down expressed	Over expressed
Chr1	151	129	167	147	464	142	60	42	369	946	145	52	70	56	120	236	19	31	95	159	258	215	5362	2.81611	2.40582	3.11451	2.74151	8.65349	2.64827	1.11899	0.78329	6.88176	17.6427	2.70421	0.969787	1.30548	1.04439	2.23797	4.40134	0.354345	0.578142	1.77173	2.96531	4.81164	4.0097
Chr2	135	102	147	116	338	101	46	41	380	590	114	27	44	54	83	82	14	23	86	99	190	149	3826	3.52849	2.66597	3.84213	3.03189	8.83429	2.63983	1.2023	1.07162	9.93204	15.4208	2.97961	0.705698	1.15003	1.4114	2.16937	2.14323	0.365917	0.60115	2.24778	2.58756	4.96602	3.89441
Chr3	113	58	124	41	295	84	50	27	332	374	96	19	26	26	75	84	7	15	76	108	177	171	3175	3.55906	1.82677	3.90551	1.29134	9.29134	2.64567	1.5748	0.850394	10.4567	11.7795	3.02362	0.598425	0.818898	0.818898	2.3622	2.64567	0.220472	0.472441	2.3937	3.40157	5.5748	5.38583
Chr4	94	61	124	46	332	41	30	34	311	235	125	25	37	23	112	38	13	24	75	68	151	66	2219	4.23614	2.74899	5.5881	2.07301	14.9617	1.84768	1.35196	1.53222	14.0153	10.5904	5.63317	1.12663	1.66742	1.0365	5.04732	1.71248	0.585849	1.08157	3.3799	3.06444	6.80487	2.97431
Chr5	102	84	114	72	306	58	29	32	389	242	97	26	33	33	58	77	1	6	69	62	149	87	2553	3.9953	3.29025	4.46533	2.82021	11.9859	2.27184	1.13592	1.25343	15.237	9.47904	3.79945	1.01841	1.2926	1.2926	2.27184	3.01606	0.0391696	0.235018	2.7027	2.42852	5.83627	3.40776
Chr6	105	78	112	62	283	51	36	34	350	196	88	30	28	25	63	118	7	17	73	119	192	112	2897	3.62444	2.69244	3.86607	2.14014	9.76873	1.76044	1.24266	1.17363	12.0815	6.76562	3.03763	1.03555	0.966517	0.862962	2.17466	4.07318	0.241629	0.586814	2.51985	4.1077	6.62755	3.86607
Chr7	99	58	98	33	232	55	31	36	181	414	68	38	26	46	65	86	12	23	42	149	124	90	2703	0.366233	0.214561	0.362533	0.122078	0.858242	0.203463	0.114679	0.133175	0.669577	1.53152	0.251554	0.140574	0.0961823	0.170169	0.240456	0.318141	0.0443918	0.0850843	0.155371	0.551199	0.458716	0.332939
Chr8	92	51	96	51	193	76	23	32	257	211	49	34	14	27	46	90	3	10	59	75	99	103	1958	4.69867	2.6047	4.90296	2.6047	9.857	3.88151	1.17467	1.63432	13.1256	10.7763	2.50255	1.73647	0.715015	1.37896	2.34934	4.59653	0.153218	0.510725	3.01328	3.83044	5.05618	5.26047
Chr9	69	50	90	32	212	30	20	19	173	286	54	13	19	10	72	28	6	15	44	55	105	56	2124	3.24859	2.35405	4.23729	1.50659	9.98117	1.41243	0.94162	0.894539	8.14501	13.4652	2.54237	0.612053	0.894539	0.47081	3.38983	1.31827	0.282486	0.706215	2.07156	2.58945	4.9435	2.63653
Chr10	71	60	81	55	182	46	19	17	273	192	66	18	28	21	52	73	6	12	83	44	116	84	2206	3.2185	2.71985	3.6718	2.4932	8.25023	2.08522	0.861287	0.770626	12.3753	8.70354	2.99184	0.815956	1.26927	0.951949	2.35721	3.30916	0.271985	0.543971	3.76247	1.99456	5.25839	3.8078
Chr11	85	76	99	59	243	88	35	40	320	276	82	26	32	29	86	63	8	15	49	98	163	99	2938	2.89312	2.58679	3.36964	2.00817	8.27093	2.99523	1.19129	1.36147	10.8918	9.39415	2.79101	0.884956	1.08918	0.987066	2.92716	2.14432	0.272294	0.510551	1.6678	3.3356	5.54799	3.36964
Chr12	83	67	107	66	240	68	32	32	196	540	77	26	21	20	92	60	7	17	75	82	134	125	2777	2.98884	2.41268	3.85308	2.37667	8.64242	2.44869	1.15232	1.15232	7.05798	19.4454	2.77278	0.936262	0.756212	0.720202	3.31293	2.1606	0.252071	0.612171	2.70076	2.95283	4.82535	4.50126
Chr13	47	27	72	25	150	23	13	27	135	120	22	26	4	14	34	19	1	7	35	27	82	19	1250	3.76	2.16	5.76	2	12	1.84	1.04	2.16	10.8	9.6	1.76	2.08	0.32	1.12	2.72	1.52	0.08	0.56	2.8	2.16	6.56	1.52
Chr14	61	32	50	44	170	40	14	14	174	151	71	11	22	21	30	55	10	6	31	31	66	77	1794	3.40022	1.78372	2.78707	2.45262	9.47603	2.22965	0.780379	0.780379	9.699	8.41695	3.95764	0.613155	1.22631	1.17057	1.67224	3.06577	0.557414	0.334448	1.72798	1.72798	3.67893	4.29208
Chr15	43	46	74	40	199	37	18	18	160	224	48	10	15	18	25	51	5	8	48	30	72	62	1768	2.43213	2.60181	4.18552	2.26244	11.2557	2.09276	1.0181	1.0181	9.04977	12.6697	2.71493	0.565611	0.848416	1.0181	1.41403	2.88462	0.282805	0.452489	2.71493	1.69683	4.0724	3.50679
Chr16	35	58	60	32	153	32	16	17	104	306	57	15	32	9	72	22	16	8	27	33	90	46	2075	1.68675	2.79518	2.89157	1.54217	7.37349	1.54217	0.771084	0.819277	5.01205	14.747	2.74699	0.722892	1.54217	0.433735	3.46988	1.06024	0.771084	0.385542	1.3012	1.59036	4.33735	2.21687
Chr17	61	53	78	50	209	49	27	15	253	234	46	28	21	27	46	41	6	7	36	78	118	101	2884	2.11512	1.83773	2.70458	1.7337	7.24688	1.69903	0.9362	0.520111	8.77254	8.11373	1.59501	0.970874	0.728155	0.9362	1.59501	1.42164	0.208044	0.242718	1.24827	2.70458	4.09154	3.50208
Chr18	30	20	31	13	122	11	13	8	74	86	40	5	11	10	14	20	4	3	25	28	41	56	975	3.07692	2.05128	3.17949	1.33333	12.5128	1.12821	1.33333	0.820513	7.58974	8.82051	4.10256	0.512821	1.12821	1.02564	1.4359	2.05128	0.410256	0.307692	2.5641	2.87179	4.20513	5.74359
Chr19	37	54	94	33	110	59	14	15	166	368	29	22	14	16	57	19	2	11	17	47	110	56	2855	1.29597	1.89142	3.29247	1.15587	3.85289	2.06655	0.490368	0.525394	5.81436	12.8897	1.01576	0.770578	0.490368	0.56042	1.9965	0.665499	0.0700525	0.385289	0.595447	1.64623	3.85289	1.96147
Chr20	43	26	39	32	80	41	10	8	66	161	11	44	4	19	16	29	0	5	18	46	61	51	1512	2.84392	1.71958	2.57937	2.1164	5.29101	2.71164	0.661376	0.529101	4.36508	10.6481	0.727513	2.91005	0.26455	1.25661	1.0582	1.91799	0	0.330688	1.19048	3.04233	4.03439	3.37302
Chr21	21	19	16	11	48	24	5	15	54	106	18	7	14	4	15	11	1	4	8	16	32	10	683	3.07467	2.78184	2.34261	1.61054	7.02782	3.51391	0.732064	2.19619	7.9063	15.5198	2.63543	1.02489	2.04978	0.585652	2.19619	1.61054	0.146413	0.585652	1.1713	2.34261	4.68521	1.46413
Chr22	16	32	23	17	56	17	5	6	102	103	35	5	13	6	11	16	4	0	11	21	30	58	1239	1.29136	2.58273	1.85634	1.37207	4.51977	1.37207	0.403551	0.484262	8.23245	8.31316	2.82486	0.403551	1.04923	0.484262	0.887813	1.29136	0.322841	0	0.887813	1.69492	2.42131	4.68119
Chr x	65	34	89	27	189	30	31	11	119	308	52	19	10	13	33	36	7	7	36	64	87	68	1675	3.8806	2.02985	5.31343	1.61194	11.2836	1.79104	1.85075	0.656716	7.10448	18.3881	3.10448	1.13433	0.597015	0.776119	1.97015	2.14925	0.41791	0.41791	2.14925	3.8209	5.19403	4.0597
Chr y	0	2	0	1	3	3	1	1	9	10	0	0	6	0	0	3	0	0	0	10	4	3	119	0	1.68067	0	0.840336	2.52101	2.52101	0.840336	0.840336	7.56303	8.40336	0	0	5.04202	0	0	2.52101	0	0	0	8.40336	3.36134	2.52101
