# Supplementary material for: Prediction of Potential Cancer-Risk Regions Based on Transcriptome Data: Towards a Comprehensive View
Source: PLoS One. 2014 May 5;9(5):e96320. doi: 10.1371/journal.pone.0096320 (PMC4010480; doi:10.1371/journal.pone.0096320)
Supplement: Script S1 — An in-house developed python script for counting altered probsets in each chromosomal region. (TXT) [file pone.0096320.s024.txt]

#!/usr/local/bin/python

#you should prepare .CSV input file with name "chromosome"
#.CSV file should contains a list of human chromosomal regions for example "chr1p32.1"


def set_cancer_types(inFile):
    global cancerTypes
    header = inFile.readline().strip()
    cancerTypes = header.split(',')

def load_data_rows(inFile):
    global data
    global chrms

    line = inFile.readline().strip()
    while line != "":
        entries = line.split(',')
        line = inFile.readline().strip()
        ind = 0
        for entry in entries:
            cancerType = cancerTypes[ind]
            ind += 1
            entry = entry.strip()
            if len(entry) == 0:
                continue
            chrms.add(entry)
            key = (cancerType, entry)

            if key in data:
                data[key] += 1
            else:
                data[key] = 1

def write_header(outFile):
    for type in cancerTypes:
        outFile.write("," + type)

def write_result(outFile):
    write_header(outFile)

    for chrm in chrms:
        outFile.write(chrm + ",")
        for type in cancerTypes:
            key = (type, chrm)
            count = 0
            if key in data:
                count = data[key]
            outFile.write(str(count) + ",")
        outFile.write("\n")

cancerTypes = []
chrms = set()
data = {}

inFile = open("chromosome.csv")
set_cancer_types(inFile)
load_data_rows(inFile)            
inFile.close()

outFile = open("result.csv","w")
write_result(outFile)
outFile.close()

#print data
#print chrmsPart1
#print chrmsPart2
#print cancerTypes
    
